# Supplementary material for: 4-(1-Naphth­yl)benzonitrile
Source: Acta Crystallogr Sect E Struct Rep Online. 2010 Nov 24;66(Pt 12):o3289. doi: 10.1107/S1600536810042108 (PMC3011424; doi:10.1107/S1600536810042108)
Supplement: Supplementary file 1 [file e-66-o3289-sup1.cif]

##############################################################################
###                                                                        ###
###        Electronic paper (Acta Crystallographica Section E)             ###
###                                                                        ###
##############################################################################
#                                                                            #
# This CIF contains the data in a paper accepted for publication in Acta     #
# Crystallographica Section E. It conforms to the requirements of Notes      #
# for Authors for Section E, and has been peer reviewed under the auspices   #
# of the IUCr Commission on Journals.                                        #
#                                                                            #
# Full details of the Crystallographic Information File format               #
# are given in the paper "The Crystallographic Information File (CIF):       #
# a New Standard Archive File for Crystallography" by S. R. Hall, F. H.      #
# Allen and I. D. Brown [Acta Cryst. (1991), A47, 655-685].                  #
#                                                                            #
# The current version of the core CIF dictionary is obtainable from          #
# ftp://ftp.iucr.org/pub/cif_core.dic. The current version number is 2.4.    #
#                                                                            #
# Software is freely available for graphical display of the structure(s) in  #
# this CIF.  For information consult the CIF home page http://www.iucr.org/  #
# cif/home.html                                                              #
#                                                                            #
# This file may be used for bona fide research purposes within the           #
# scientific community so long as proper attribution is given to the journal # 
# article from which it was obtained.                                        #
#                                                                            #
##############################################################################
                                             
data_global
_audit_creation_method     'from SHELXL-97 with Word-Perfect Macro PRPKAPPA'
_journal_date_recd_electronic     2010-10-08
_journal_date_accepted     2010-10-17
_journal_name_full     'Acta Crystallographica, Section E'
_journal_year     2010
_journal_volume     66
_journal_issue     12
_journal_page_first     o3289
_journal_page_last     o3289
_journal_paper_category     QO
_journal_coeditor_code     FL2322
_publ_contact_author_name
;
Low, John Nicolson
;
_publ_contact_author_address
; Department of Chemistry, University of Aberdeen,
Meston Walk, Old Aberdeen, AB24 3UE, Scotland.
;
_publ_contact_author_email     'che562@abdn.ac.uk'
_publ_contact_author_fax     ?
_publ_contact_author_phone     ?
_publ_section_title
;
4-(1-Naphthyl)benzonitrile
;
loop_
    _publ_author_name
    _publ_author_footnote
    _publ_author_address
    'Lima, Carlos F.' .
;
Centro de Investiga\,c\~ao em Qu\'imica,
Departamento de Qu\'imica e Bioqu\'imica,
Faculdade de Ci\^encias,
Universidade do Porto
Rua do Campo Alegre, 687,
P-4169 007 Porto
Portugal
;
    'Gomes, Ligia R.' .
;
REQUIMTE, Departamento de Qu\'imica e Bioqu\'imica,
Faculdade de Ci\^encias,
Universidade do Porto,
Rua do Campo Alegre, 687,
P-4169 007 Porto,
Portugal
;
    'Santos, Lu\'is M. N. B. F.' .
;
Centro de Investiga\,c\~ao em Qu\'imica,
Departamento de Qu\'imica e Bioqu\'imica,
Faculdade de Ci\^encias,
Universidade do Porto
Rua do Campo Alegre, 687,
P-4169 007 Porto
Portugal
;
    'Low, John Nicolson' .
;
Department of Chemistry, University of Aberdeen,
Meston Walk, Old Aberdeen AB24 3UE, Scotland
;
data_I
_audit_creation_method     SHELXL-97
_chemical_name_systematic
;
4-(1-Naphthyl)benzonitrile
;
_chemical_name_common     ?
_chemical_formula_moiety     'C17 H11 N1'
_chemical_formula_sum     'C17 H11 N '
_chemical_formula_iupac     'C17 H11 N1'
_chemical_formula_weight     229.27
_chemical_melting_point     ?
_symmetry_cell_setting     triclinic
_symmetry_space_group_name_H-M     'P -1'
loop_
    _symmetry_equiv_pos_as_xyz
    'x, y, z'
    '-x, -y, -z'
_cell_length_a     7.3387(3)
_cell_length_b     11.3461(5)
_cell_length_c     15.5804(7)
_cell_angle_alpha     71.237(2)
_cell_angle_beta     89.981(2)
_cell_angle_gamma     87.647(2)
_cell_volume     1227.22(9)
_cell_formula_units_Z     4
_cell_measurement_reflns_used     414
_cell_measurement_theta_min     1.38
_cell_measurement_theta_max     29.89
_cell_measurement_temperature     150(2)
_exptl_crystal_description     plate
_exptl_crystal_colour     white
_exptl_crystal_size_max     0.40
_exptl_crystal_size_mid     0.18
_exptl_crystal_size_min     0.06
_exptl_crystal_density_diffrn     1.241
_exptl_crystal_density_meas     ?
_exptl_crystal_density_method     'not measured'
_exptl_crystal_F_000     480
_exptl_absorpt_coefficient_mu     0.072
_exptl_absorpt_correction_type     multi-scan
_exptl_absorpt_process_details     '(SADABS; Bruker, 2004)'
_exptl_absorpt_correction_T_min     0.9716
_exptl_absorpt_correction_T_max     0.9957
_diffrn_ambient_temperature     150(2)
_diffrn_radiation_type     MoK\a
_diffrn_radiation_wavelength     0.71073
_diffrn_radiation_source     'fine-focus sealed tube'
_diffrn_radiation_monochromator     graphite
_diffrn_measurement_device_type     'Bruker SMART APEX'
_diffrn_measurement_method     \w
_diffrn_detector_area_resol_mean     8.33
_diffrn_reflns_number     17670
_diffrn_reflns_av_R_equivalents     0.0286
_diffrn_reflns_av_sigmaI/netI     0.0429
_diffrn_reflns_theta_min     1.38
_diffrn_reflns_theta_max     30.58
_diffrn_reflns_theta_full     25.00
_diffrn_measured_fraction_theta_max     0.987
_diffrn_measured_fraction_theta_full     0.991
_diffrn_reflns_limit_h_min     -10
_diffrn_reflns_limit_h_max     8
_diffrn_reflns_limit_k_min     -16
_diffrn_reflns_limit_k_max     16
_diffrn_reflns_limit_l_min     -22
_diffrn_reflns_limit_l_max     22
_diffrn_standards_number     ?
_diffrn_standards_interval_count     ?
_diffrn_standards_interval_time     ?
_diffrn_standards_decay_%     ?
_refine_special_details
;
Refinement of <i>F</i>^2^ against ALL reflections. The weighted <i>R</i>-factor
<i>wR</i> and goodness of fit <i>S</i> are based on <i>F</i>^2^, conventional
<i>R</i>-factors <i>R</i> are based on <i>F</i>, with <i>F</i> set to zero for
negative <i>F</i>^2^. The threshold expression of <i>F</i>^2^ >
\s(<i>F</i>^2^) is used only for calculating <i>R</i>-factors(gt) <i>etc</i>.
and is not relevant to the choice of reflections for refinement.
<i>R</i>-factors based on <i>F</i>^2^ are statistically about twice as large
as those based on <i>F</i>, and <i>R</i>- factors based on ALL data will be
even larger.
;
_reflns_number_total     7450
_reflns_number_gt     5228
_reflns_threshold_expression     I>2sigma(I)
_refine_ls_structure_factor_coef     Fsqd
_refine_ls_matrix_type     full
_refine_ls_R_factor_all     0.0777
_refine_ls_R_factor_gt     0.0491
_refine_ls_wR_factor_gt     0.1180
_refine_ls_wR_factor_ref     0.1347
_refine_ls_goodness_of_fit_ref     1.021
_refine_ls_restrained_S_all     1.021
_refine_ls_number_reflns     7450
_refine_ls_number_parameters     325
_refine_ls_number_restraints     0
_refine_ls_hydrogen_treatment     constr
_refine_ls_weighting_scheme     calc
_refine_ls_weighting_details
         'calc w=1/[\s^2^(Fo^2^)+(0.0657P)^2^+0.1709P] where P=(Fo^2^+2Fc^2^)/3'
_atom_sites_solution_hydrogens     geom
_atom_sites_solution_primary     direct
_atom_sites_solution_secondary     difmap
_refine_ls_shift/su_max     0.001
_refine_ls_shift/su_mean     0.000
_refine_diff_density_max     0.291
_refine_diff_density_min     -0.262
_refine_ls_extinction_method     none
_refine_ls_extinction_coef     ?
loop_
    _atom_type_symbol
    _atom_type_description
    _atom_type_scat_dispersion_real
    _atom_type_scat_dispersion_imag
    _atom_type_scat_source
    'C' 'C' 0.0033 0.0016
                         'International Tables Vol C Tables 4.2.6.8 and 6.1.1.4'
    'H' 'H' 0.0000 0.0000
                         'International Tables Vol C Tables 4.2.6.8 and 6.1.1.4'
    'N' 'N' 0.0061 0.0033
                         'International Tables Vol C Tables 4.2.6.8 and 6.1.1.4'
    'O' 'O' 0.0106 0.0060
                         'International Tables Vol C Tables 4.2.6.8 and 6.1.1.4'
_computing_data_collection     'APEX2 (Bruker, 2004)'
_computing_cell_refinement     'APEX2 and SAINT (Bruker, 2004)'
_computing_data_reduction     'SAINT (Bruker, 2004)'
_computing_structure_solution     'SHELXS97 (Sheldrick, 2008)'
_computing_structure_refinement
;
SHELXL97 (Sheldrick, 2008) and OSCAIL (McArdle <i>et al.</i>,
2004)
;
_computing_molecular_graphics     'PLATON (Spek, 2009)'
_computing_publication_material     'SHELXL97 (Sheldrick, 2008)'
loop_
    _atom_site_type_symbol
    _atom_site_label
    _atom_site_fract_x
    _atom_site_fract_y
    _atom_site_fract_z
    _atom_site_U_iso_or_equiv
    _atom_site_adp_type
    _atom_site_calc_flag
    _atom_site_refinement_flags
    _atom_site_occupancy
    _atom_site_disorder_assembly
    _atom_site_disorder_group
    C C11 0.14757(16) 0.76418(10) 0.38598(8) 0.0221(2) Uani d . 1 . .
    C C12 0.19777(17) 0.70862(11) 0.32255(8) 0.0269(3) Uani d . 1 . .
    H H12 0.1340 0.6389 0.3194 0.032 Uiso calc R 1 . .
    C C13 0.34105(18) 0.75237(12) 0.26217(8) 0.0299(3) Uani d . 1 . .
    H H13 0.3747 0.7109 0.2200 0.036 Uiso calc R 1 . .
    C C14 0.43179(17) 0.85400(12) 0.26389(8) 0.0286(3) Uani d . 1 . .
    H H14 0.5284 0.8831 0.2229 0.034 Uiso calc R 1 . .
    C C15 0.47043(18) 1.02562(12) 0.32668(9) 0.0309(3) Uani d . 1 . .
    H H15 0.5666 1.0554 0.2856 0.037 Uiso calc R 1 . .
    C C16 0.41930(19) 1.08849(13) 0.38456(10) 0.0336(3) Uani d . 1 . .
    H H16 0.4788 1.1619 0.3832 0.040 Uiso calc R 1 . .
    C C17 0.27844(18) 1.04476(12) 0.44638(9) 0.0310(3) Uani d . 1 . .
    H H17 0.2432 1.0889 0.4866 0.037 Uiso calc R 1 . .
    C C18 0.19164(17) 0.93904(11) 0.44906(8) 0.0255(3) Uani d . 1 . .
    H H18 0.0974 0.9104 0.4916 0.031 Uiso calc R 1 . .
    C C19 0.24048(15) 0.87157(10) 0.38918(8) 0.0217(2) Uani d . 1 . .
    C C110 0.38284(16) 0.91668(11) 0.32656(8) 0.0241(2) Uani d . 1 . .
    C C111 -0.00642(16) 0.71497(10) 0.44700(8) 0.0222(2) Uani d . 1 . .
    C C112 0.01541(17) 0.67331(11) 0.54144(8) 0.0261(3) Uani d . 1 . .
    H H112 0.1317 0.6760 0.5674 0.031 Uiso calc R 1 . .
    C C113 -0.12902(17) 0.62850(11) 0.59737(8) 0.0269(3) Uani d . 1 . .
    H H113 -0.1125 0.6014 0.6613 0.032 Uiso calc R 1 . .
    C C114 -0.29969(16) 0.62316(11) 0.55959(8) 0.0240(2) Uani d . 1 . .
    C C115 -0.32370(17) 0.66236(12) 0.46573(8) 0.0274(3) Uani d . 1 . .
    H H115 -0.4395 0.6579 0.4399 0.033 Uiso calc R 1 . .
    C C116 -0.17772(17) 0.70781(12) 0.41035(8) 0.0269(3) Uani d . 1 . .
    H H116 -0.1943 0.7346 0.3464 0.032 Uiso calc R 1 . .
    C C41 -0.45145(17) 0.57807(11) 0.61786(8) 0.0266(3) Uani d . 1 . .
    N N41 -0.57332(16) 0.54308(11) 0.66387(8) 0.0347(3) Uani d . 1 . .
    C C21 0.60833(16) 0.24602(11) 1.10821(8) 0.0226(2) Uani d . 1 . .
    C C22 0.64704(17) 0.30616(11) 1.16966(8) 0.0271(3) Uani d . 1 . .
    H H22 0.5713 0.3754 1.1711 0.032 Uiso calc R 1 . .
    C C23 0.79668(18) 0.26710(12) 1.23036(9) 0.0302(3) Uani d . 1 . .
    H H23 0.8229 0.3116 1.2708 0.036 Uiso calc R 1 . .
    C C24 0.90385(17) 0.16564(12) 1.23120(8) 0.0291(3) Uani d . 1 . .
    H H24 1.0043 0.1398 1.2724 0.035 Uiso calc R 1 . .
    C C25 0.97139(17) -0.01063(12) 1.17380(9) 0.0308(3) Uani d . 1 . .
    H H25 1.0713 -0.0375 1.2152 0.037 Uiso calc R 1 . .
    C C26 0.93146(18) -0.07747(12) 1.11799(9) 0.0333(3) Uani d . 1 . .
    H H26 1.0023 -0.1508 1.1213 0.040 Uiso calc R 1 . .
    C C27 0.78535(18) -0.03792(12) 1.05543(9) 0.0299(3) Uani d . 1 . .
    H H27 0.7582 -0.0848 1.0167 0.036 Uiso calc R 1 . .
    C C28 0.68220(16) 0.06749(11) 1.05006(8) 0.0251(2) Uani d . 1 . .
    H H28 0.5848 0.0934 1.0071 0.030 Uiso calc R 1 . .
    C C29 0.71839(16) 0.13901(11) 1.10776(8) 0.0221(2) Uani d . 1 . .
    C C210 0.86654(16) 0.09829(11) 1.17107(8) 0.0245(2) Uani d . 1 . .
    C C211 0.44769(16) 0.29091(10) 1.04619(8) 0.0221(2) Uani d . 1 . .
    C C212 0.46649(17) 0.33005(11) 0.95198(8) 0.0256(2) Uani d . 1 . .
    H H212 0.5839 0.3271 0.9268 0.031 Uiso calc R 1 . .
    C C213 0.31684(17) 0.37292(11) 0.89494(8) 0.0255(2) Uani d . 1 . .
    H H213 0.3310 0.3987 0.8310 0.031 Uiso calc R 1 . .
    C C214 0.14495(17) 0.37801(10) 0.93206(8) 0.0234(2) Uani d . 1 . .
    C C215 0.12375(17) 0.34016(12) 1.02594(8) 0.0264(3) Uani d . 1 . .
    H H215 0.0066 0.3440 1.0511 0.032 Uiso calc R 1 . .
    C C216 0.27502(17) 0.29704(11) 1.08210(8) 0.0262(3) Uani d . 1 . .
    H H216 0.2608 0.2713 1.1460 0.031 Uiso calc R 1 . .
    C C42 -0.01204(17) 0.42267(11) 0.87356(8) 0.0260(3) Uani d . 1 . .
    N N42 -0.13766(16) 0.45805(11) 0.82711(8) 0.0352(3) Uani d . 1 . .
loop_
    _atom_site_aniso_label
    _atom_site_aniso_U_11
    _atom_site_aniso_U_22
    _atom_site_aniso_U_33
    _atom_site_aniso_U_12
    _atom_site_aniso_U_13
    _atom_site_aniso_U_23
    C11 0.0239(5) 0.0214(5) 0.0193(5) 0.0010(4) 0.0004(4) -0.0047(4)
    C12 0.0319(6) 0.0242(6) 0.0249(6) 0.0016(5) 0.0000(5) -0.0087(5)
    C13 0.0358(7) 0.0313(7) 0.0235(6) 0.0072(5) 0.0024(5) -0.0112(5)
    C14 0.0270(6) 0.0335(7) 0.0221(6) 0.0040(5) 0.0053(5) -0.0050(5)
    C15 0.0267(6) 0.0303(7) 0.0320(7) -0.0046(5) 0.0050(5) -0.0047(5)
    C16 0.0328(7) 0.0277(7) 0.0409(8) -0.0076(5) 0.0030(6) -0.0110(6)
    C17 0.0326(7) 0.0295(7) 0.0352(7) -0.0030(5) 0.0030(6) -0.0161(6)
    C18 0.0253(6) 0.0263(6) 0.0257(6) -0.0025(5) 0.0038(5) -0.0091(5)
    C19 0.0212(5) 0.0224(5) 0.0201(5) 0.0016(4) -0.0004(4) -0.0053(4)
    C110 0.0221(5) 0.0257(6) 0.0217(6) 0.0014(4) 0.0009(4) -0.0041(5)
    C111 0.0253(6) 0.0193(5) 0.0215(5) -0.0015(4) 0.0009(4) -0.0057(4)
    C112 0.0257(6) 0.0282(6) 0.0220(6) -0.0038(5) -0.0032(5) -0.0042(5)
    C113 0.0304(6) 0.0274(6) 0.0200(6) -0.0032(5) -0.0016(5) -0.0035(5)
    C114 0.0261(6) 0.0201(5) 0.0250(6) -0.0026(4) 0.0024(5) -0.0059(5)
    C115 0.0252(6) 0.0303(6) 0.0268(6) -0.0033(5) -0.0030(5) -0.0089(5)
    C116 0.0292(6) 0.0305(6) 0.0204(6) -0.0017(5) -0.0029(5) -0.0073(5)
    C41 0.0280(6) 0.0247(6) 0.0261(6) -0.0014(5) -0.0005(5) -0.0067(5)
    N41 0.0327(6) 0.0354(6) 0.0344(6) -0.0034(5) 0.0042(5) -0.0089(5)
    C21 0.0239(5) 0.0225(6) 0.0202(5) -0.0044(4) 0.0023(4) -0.0050(4)
    C22 0.0316(6) 0.0248(6) 0.0260(6) -0.0052(5) 0.0025(5) -0.0094(5)
    C23 0.0350(7) 0.0338(7) 0.0245(6) -0.0108(5) 0.0014(5) -0.0122(5)
    C24 0.0268(6) 0.0353(7) 0.0235(6) -0.0074(5) -0.0025(5) -0.0064(5)
    C25 0.0255(6) 0.0322(7) 0.0299(7) 0.0016(5) -0.0014(5) -0.0038(5)
    C26 0.0317(7) 0.0291(7) 0.0375(7) 0.0058(5) 0.0014(6) -0.0092(6)
    C27 0.0307(6) 0.0289(6) 0.0323(7) -0.0004(5) 0.0022(5) -0.0130(5)
    C28 0.0242(6) 0.0266(6) 0.0252(6) -0.0022(5) 0.0005(5) -0.0092(5)
    C29 0.0217(5) 0.0232(6) 0.0199(5) -0.0038(4) 0.0024(4) -0.0047(4)
    C210 0.0220(5) 0.0272(6) 0.0217(6) -0.0053(5) 0.0019(5) -0.0034(5)
    C211 0.0253(6) 0.0199(5) 0.0215(6) -0.0019(4) 0.0019(4) -0.0071(4)
    C212 0.0251(6) 0.0271(6) 0.0235(6) -0.0019(5) 0.0053(5) -0.0066(5)
    C213 0.0305(6) 0.0252(6) 0.0195(5) -0.0021(5) 0.0034(5) -0.0055(5)
    C214 0.0280(6) 0.0193(5) 0.0221(6) -0.0017(4) -0.0002(5) -0.0056(4)
    C215 0.0244(6) 0.0296(6) 0.0241(6) -0.0003(5) 0.0050(5) -0.0074(5)
    C216 0.0295(6) 0.0288(6) 0.0188(5) -0.0001(5) 0.0034(5) -0.0057(5)
    C42 0.0309(6) 0.0250(6) 0.0215(6) -0.0028(5) 0.0030(5) -0.0063(5)
    N42 0.0352(6) 0.0409(7) 0.0275(6) -0.0007(5) -0.0019(5) -0.0085(5)
_geom_special_details
;
All e.s.d.'s (except the e.s.d. in the dihedral angle between two l.s. planes)
are estimated using the full covariance matrix. The cell e.s.d.'s are taken
into account individually in the estimation of e.s.d.'s in distances, angles
and torsion angles; correlations between e.s.d.'s in cell parameters are only
used when they are defined by crystal symmetry. An approximate (isotropic)
treatment of cell e.s.d.'s is used for estimating e.s.d.'s involving l.s.
planes.
;
loop_
    _geom_bond_atom_site_label_1
    _geom_bond_atom_site_label_2
    _geom_bond_site_symmetry_2
    _geom_bond_distance
    _geom_bond_publ_flag
    C11 C12 . 1.3753(16) ?
    C11 C19 . 1.4351(16) ?
    C11 C111 . 1.4840(17) ?
    C12 C13 . 1.4067(18) ?
    C12 H12 . 0.9500 ?
    C13 C14 . 1.3627(19) ?
    C13 H13 . 0.9500 ?
    C14 C110 . 1.4190(17) ?
    C14 H14 . 0.9500 ?
    C15 C16 . 1.3618(19) ?
    C15 C110 . 1.4170(18) ?
    C15 H15 . 0.9500 ?
    C16 C17 . 1.4059(19) ?
    C16 H16 . 0.9500 ?
    C17 C18 . 1.3700(18) ?
    C17 H17 . 0.9500 ?
    C18 C19 . 1.4219(16) ?
    C18 H18 . 0.9500 ?
    C19 C110 . 1.4239(17) ?
    C111 C116 . 1.3970(16) ?
    C111 C112 . 1.4003(16) ?
    C112 C113 . 1.3784(18) ?
    C112 H112 . 0.9500 ?
    C113 C114 . 1.3959(17) ?
    C113 H113 . 0.9500 ?
    C114 C115 . 1.3938(17) ?
    C114 C41 . 1.4400(18) ?
    C115 C116 . 1.3845(18) ?
    C115 H115 . 0.9500 ?
    C116 H116 . 0.9500 ?
    C41 N41 . 1.1477(17) ?
    C21 C22 . 1.3782(16) ?
    C21 C29 . 1.4323(16) ?
    C21 C211 . 1.4892(15) ?
    C22 C23 . 1.4099(17) ?
    C22 H22 . 0.9500 ?
    C23 C24 . 1.3638(18) ?
    C23 H23 . 0.9500 ?
    C24 C210 . 1.4194(17) ?
    C24 H24 . 0.9500 ?
    C25 C26 . 1.3638(19) ?
    C25 C210 . 1.4175(17) ?
    C25 H25 . 0.9500 ?
    C26 C27 . 1.4074(18) ?
    C26 H26 . 0.9500 ?
    C27 C28 . 1.3681(16) ?
    C27 H27 . 0.9500 ?
    C28 C29 . 1.4228(16) ?
    C28 H28 . 0.9500 ?
    C29 C210 . 1.4264(15) ?
    C211 C216 . 1.3932(17) ?
    C211 C212 . 1.3987(16) ?
    C212 C213 . 1.3824(16) ?
    C212 H212 . 0.9500 ?
    C213 C214 . 1.3944(17) ?
    C213 H213 . 0.9500 ?
    C214 C215 . 1.3961(17) ?
    C214 C42 . 1.4390(16) ?
    C215 C216 . 1.3849(16) ?
    C215 H215 . 0.9500 ?
    C216 H216 . 0.9500 ?
    C42 N42 . 1.1480(16) ?
loop_
    _geom_angle_atom_site_label_1
    _geom_angle_atom_site_label_2
    _geom_angle_atom_site_label_3
    _geom_angle_site_symmetry_1
    _geom_angle_site_symmetry_3
    _geom_angle
    _geom_angle_publ_flag
    C12 C11 C19 . . 119.21(11) ?
    C12 C11 C111 . . 119.27(11) ?
    C19 C11 C111 . . 121.47(10) ?
    C11 C12 C13 . . 121.72(12) ?
    C11 C12 H12 . . 119.1 ?
    C13 C12 H12 . . 119.1 ?
    C14 C13 C12 . . 120.26(11) ?
    C14 C13 H13 . . 119.9 ?
    C12 C13 H13 . . 119.9 ?
    C13 C14 C110 . . 120.38(12) ?
    C13 C14 H14 . . 119.8 ?
    C110 C14 H14 . . 119.8 ?
    C16 C15 C110 . . 121.25(13) ?
    C16 C15 H15 . . 119.4 ?
    C110 C15 H15 . . 119.4 ?
    C15 C16 C17 . . 119.98(12) ?
    C15 C16 H16 . . 120.0 ?
    C17 C16 H16 . . 120.0 ?
    C18 C17 C16 . . 120.56(12) ?
    C18 C17 H17 . . 119.7 ?
    C16 C17 H17 . . 119.7 ?
    C17 C18 C19 . . 121.00(12) ?
    C17 C18 H18 . . 119.5 ?
    C19 C18 H18 . . 119.5 ?
    C18 C19 C110 . . 118.11(11) ?
    C18 C19 C11 . . 123.17(11) ?
    C110 C19 C11 . . 118.65(10) ?
    C15 C110 C14 . . 121.12(12) ?
    C15 C110 C19 . . 119.10(11) ?
    C14 C110 C19 . . 119.76(11) ?
    C116 C111 C112 . . 118.44(11) ?
    C116 C111 C11 . . 119.89(10) ?
    C112 C111 C11 . . 121.66(10) ?
    C113 C112 C111 . . 121.08(11) ?
    C113 C112 H112 . . 119.5 ?
    C111 C112 H112 . . 119.5 ?
    C112 C113 C114 . . 119.70(11) ?
    C112 C113 H113 . . 120.1 ?
    C114 C113 H113 . . 120.1 ?
    C115 C114 C113 . . 120.15(12) ?
    C115 C114 C41 . . 120.03(11) ?
    C113 C114 C41 . . 119.82(11) ?
    C116 C115 C114 . . 119.55(11) ?
    C116 C115 H115 . . 120.2 ?
    C114 C115 H115 . . 120.2 ?
    C115 C116 C111 . . 121.07(11) ?
    C115 C116 H116 . . 119.5 ?
    C111 C116 H116 . . 119.5 ?
    N41 C41 C114 . . 179.38(15) ?
    C22 C21 C29 . . 119.52(10) ?
    C22 C21 C211 . . 119.00(10) ?
    C29 C21 C211 . . 121.43(10) ?
    C21 C22 C23 . . 121.39(11) ?
    C21 C22 H22 . . 119.3 ?
    C23 C22 H22 . . 119.3 ?
    C24 C23 C22 . . 120.24(11) ?
    C24 C23 H23 . . 119.9 ?
    C22 C23 H23 . . 119.9 ?
    C23 C24 C210 . . 120.54(11) ?
    C23 C24 H24 . . 119.7 ?
    C210 C24 H24 . . 119.7 ?
    C26 C25 C210 . . 121.17(11) ?
    C26 C25 H25 . . 119.4 ?
    C210 C25 H25 . . 119.4 ?
    C25 C26 C27 . . 120.08(11) ?
    C25 C26 H26 . . 120.0 ?
    C27 C26 H26 . . 120.0 ?
    C28 C27 C26 . . 120.48(12) ?
    C28 C27 H27 . . 119.8 ?
    C26 C27 H27 . . 119.8 ?
    C27 C28 C29 . . 121.11(11) ?
    C27 C28 H28 . . 119.4 ?
    C29 C28 H28 . . 119.4 ?
    C28 C29 C210 . . 118.10(10) ?
    C28 C29 C21 . . 123.21(10) ?
    C210 C29 C21 . . 118.62(10) ?
    C25 C210 C24 . . 121.30(11) ?
    C25 C210 C29 . . 119.05(11) ?
    C24 C210 C29 . . 119.64(11) ?
    C216 C211 C212 . . 118.85(11) ?
    C216 C211 C21 . . 119.74(10) ?
    C212 C211 C21 . . 121.40(11) ?
    C213 C212 C211 . . 120.99(11) ?
    C213 C212 H212 . . 119.5 ?
    C211 C212 H212 . . 119.5 ?
    C212 C213 C214 . . 119.39(11) ?
    C212 C213 H213 . . 120.3 ?
    C214 C213 H213 . . 120.3 ?
    C213 C214 C215 . . 120.43(11) ?
    C213 C214 C42 . . 120.02(11) ?
    C215 C214 C42 . . 119.55(11) ?
    C216 C215 C214 . . 119.44(11) ?
    C216 C215 H215 . . 120.3 ?
    C214 C215 H215 . . 120.3 ?
    C215 C216 C211 . . 120.91(11) ?
    C215 C216 H216 . . 119.5 ?
    C211 C216 H216 . . 119.5 ?
    N42 C42 C214 . . 179.76(18) ?
loop_
    _geom_torsion_atom_site_label_1
    _geom_torsion_atom_site_label_2
    _geom_torsion_atom_site_label_3
    _geom_torsion_atom_site_label_4
    _geom_torsion_site_symmetry_1
    _geom_torsion_site_symmetry_2
    _geom_torsion_site_symmetry_3
    _geom_torsion_site_symmetry_4
    _geom_torsion
    _geom_torsion_publ_flag
    C19 C11 C12 C13 . . . . 1.65(17) ?
    C111 C11 C12 C13 . . . . 179.14(10) ?
    C11 C12 C13 C14 . . . . -1.52(18) ?
    C12 C13 C14 C110 . . . . 0.03(18) ?
    C110 C15 C16 C17 . . . . 0.7(2) ?
    C15 C16 C17 C18 . . . . 0.0(2) ?
    C16 C17 C18 C19 . . . . -0.49(19) ?
    C17 C18 C19 C110 . . . . 0.27(17) ?
    C17 C18 C19 C11 . . . . -176.63(11) ?
    C12 C11 C19 C18 . . . . 176.55(11) ?
    C111 C11 C19 C18 . . . . -0.88(17) ?
    C12 C11 C19 C110 . . . . -0.34(16) ?
    C111 C11 C19 C110 . . . . -177.77(10) ?
    C16 C15 C110 C14 . . . . 177.62(12) ?
    C16 C15 C110 C19 . . . . -0.89(18) ?
    C13 C14 C110 C15 . . . . -177.25(11) ?
    C13 C14 C110 C19 . . . . 1.25(17) ?
    C18 C19 C110 C15 . . . . 0.40(16) ?
    C11 C19 C110 C15 . . . . 177.45(10) ?
    C18 C19 C110 C14 . . . . -178.13(10) ?
    C11 C19 C110 C14 . . . . -1.08(16) ?
    C12 C11 C111 C116 . . . . -56.88(15) ?
    C19 C11 C111 C116 . . . . 120.55(12) ?
    C12 C11 C111 C112 . . . . 122.22(12) ?
    C19 C11 C111 C112 . . . . -60.36(15) ?
    C116 C111 C112 C113 . . . . -1.28(18) ?
    C11 C111 C112 C113 . . . . 179.61(11) ?
    C111 C112 C113 C114 . . . . 0.66(18) ?
    C112 C113 C114 C115 . . . . 0.34(18) ?
    C112 C113 C114 C41 . . . . -179.11(11) ?
    C113 C114 C115 C116 . . . . -0.69(18) ?
    C41 C114 C115 C116 . . . . 178.75(11) ?
    C114 C115 C116 C111 . . . . 0.05(18) ?
    C112 C111 C116 C115 . . . . 0.92(18) ?
    C11 C111 C116 C115 . . . . -179.96(11) ?
    C29 C21 C22 C23 . . . . 2.10(19) ?
    C211 C21 C22 C23 . . . . 179.58(12) ?
    C21 C22 C23 C24 . . . . -2.0(2) ?
    C22 C23 C24 C210 . . . . 0.1(2) ?
    C210 C25 C26 C27 . . . . 0.8(2) ?
    C25 C26 C27 C28 . . . . -0.1(2) ?
    C26 C27 C28 C29 . . . . -0.6(2) ?
    C27 C28 C29 C210 . . . . 0.50(18) ?
    C27 C28 C29 C21 . . . . -176.45(12) ?
    C22 C21 C29 C28 . . . . 176.52(12) ?
    C211 C21 C29 C28 . . . . -0.89(18) ?
    C22 C21 C29 C210 . . . . -0.41(18) ?
    C211 C21 C29 C210 . . . . -177.83(11) ?
    C26 C25 C210 C24 . . . . 177.80(13) ?
    C26 C25 C210 C29 . . . . -0.9(2) ?
    C23 C24 C210 C25 . . . . -177.11(13) ?
    C23 C24 C210 C29 . . . . 1.55(19) ?
    C28 C29 C210 C25 . . . . 0.21(18) ?
    C21 C29 C210 C25 . . . . 177.31(11) ?
    C28 C29 C210 C24 . . . . -178.48(11) ?
    C21 C29 C210 C24 . . . . -1.38(18) ?
    C22 C21 C211 C216 . . . . -57.00(16) ?
    C29 C21 C211 C216 . . . . 120.43(13) ?
    C22 C21 C211 C212 . . . . 121.53(13) ?
    C29 C21 C211 C212 . . . . -61.03(16) ?
    C216 C211 C212 C213 . . . . -0.71(18) ?
    C21 C211 C212 C213 . . . . -179.26(11) ?
    C211 C212 C213 C214 . . . . 0.49(18) ?
    C212 C213 C214 C215 . . . . -0.03(18) ?
    C212 C213 C214 C42 . . . . 179.87(11) ?
    C213 C214 C215 C216 . . . . -0.20(18) ?
    C42 C214 C215 C216 . . . . 179.90(11) ?
    C214 C215 C216 C211 . . . . -0.03(19) ?
    C212 C211 C216 C215 . . . . 0.47(18) ?
    C21 C211 C216 C215 . . . . 179.05(11) ?
loop_
    _geom_hbond_atom_site_label_D
    _geom_hbond_atom_site_label_H
    _geom_hbond_atom_site_label_A
    _geom_hbond_site_symmetry_A
    _geom_hbond_distance_DH
    _geom_hbond_distance_HA
    _geom_hbond_distance_DA
    _geom_hbond_angle_DHA
    _geom_hbond_publ_flag
    C113 H113 N42 . 0.95 2.58 3.4804(17) 158 y
    C14 H14 Cg6 1_564 0.95 2.99 3.9165(14) 165 y
    C15 H15 Cg5 1_564 0.95 2.51 3.4128(14) 160 y
    C17 H17 Cg3 2_576 0.95 2.86 3.6648(15) 144 y
    C25 H25 Cg1 1_646 0.95 2.52 3.4155(14) 158 y
    C27 H27 Cg7 2_657 0.95 2.91 3.7205(15) 144 y
    C115 H115 Cg1 1_455 0.95 2.81 3.5935(13) 141 y
    C215 H215 Cg5 1_455 0.95 2.77 3.5740(13) 143 y
