# Supplementary material for: 4-(1-Naphth­yl)benzonitrile
Source: Acta Crystallogr Sect E Struct Rep Online. 2010 Nov 24;66(Pt 12):o3289. doi: 10.1107/S1600536810042108 (PMC3011424; doi:10.1107/S1600536810042108)
Supplement: Supplementary file 2 [file e-66-o3289-Isup2.hkl]

# 
# h,k,l, Fc-squared, Fo-squared, sigma(Fo-squared) and status flag 
# 
data_I
_shelx_title ' cnphn in P-1' 
_shelx_refln_list_code          4 
_shelx_F_calc_maximum      171.80 
_exptl_crystal_F_000       480.00 
_reflns_d_resolution_high  0.6985 
 
loop_ 
 _symmetry_equiv_pos_as_xyz 
 'x, y, z' 
 '-x, -y, -z' 
 
_cell_length_a     7.3387 
_cell_length_b    11.3461 
_cell_length_c    15.5804 
_cell_angle_alpha  71.237 
_cell_angle_beta   89.981 
_cell_angle_gamma  87.647 
 
_shelx_F_squared_multiplier     1.000 
 
loop_ 
 _refln_index_h 
 _refln_index_k 
 _refln_index_l 
 _refln_F_squared_calc 
 _refln_F_squared_meas 
 _refln_F_squared_sigma 
 _refln_observed_status 
   1   0   0        0.10        0.10      0.19 o 
   2   0   0       39.09       48.22      1.46 o 
   3   0   0       54.77       54.95      1.69 o 
   4   0   0       32.64       28.37      1.45 o 
   5   0   0       26.76       30.81      1.29 o 
   6   0   0      107.89      102.16      2.56 o 
   7   0   0      409.11      372.88      9.23 o 
   8   0   0        2.27        3.82      2.09 o 
   9   0   0       66.24       64.38      4.09 o 
  10   0   0        1.55        5.12      2.42 o 
 -10   1   0        0.96        4.62      2.24 o 
  -9   1   0       28.49       33.32      9.48 o 
  -8   1   0        2.40        2.71      2.46 o 
  -7   1   0        8.26        7.27      1.92 o 
  -6   1   0     1051.70     1030.17     19.94 o 
  -5   1   0      191.31      190.02      4.96 o 
  -4   1   0      343.86      334.49      7.27 o 
  -3   1   0        2.71        2.12      0.63 o 
  -2   1   0      159.45      161.49      3.57 o 
  -1   1   0      627.80      575.37     77.09 o 
   1   1   0      234.38      241.65      8.25 o 
   2   1   0      235.27      243.46      3.22 o 
   3   1   0       93.33       92.65      2.12 o 
   4   1   0       67.19       62.25      4.31 o 
   5   1   0       41.89       45.19      2.79 o 
   6   1   0       49.22       45.82      3.13 o 
   7   1   0      381.21      363.30      9.40 o 
   8   1   0        1.17        5.17      2.46 o 
   9   1   0       31.23       36.83      3.39 o 
  10   1   0        7.35       15.57      7.88 o 
 -10   2   0        3.43        7.02      3.45 o 
  -9   2   0        5.77        5.85      2.07 o 
  -8   2   0        3.02        2.74      1.82 o 
  -7   2   0        0.00       -1.48      1.57 o 
  -6   2   0      251.94      224.70      5.66 o 
  -5   2   0       22.42       19.98      2.59 o 
  -4   2   0        6.24        8.62      1.48 o 
  -2   2   0      412.81      430.26     11.82 o 
  -1   2   0     5756.28     5605.07    106.04 o 
   0   2   0      590.21      522.51      8.36 o 
   1   2   0     5540.72     5098.69     96.37 o 
   2   2   0      315.59      322.30      4.53 o 
   3   2   0        0.69        0.65      0.80 o 
   4   2   0      162.41      165.25      4.87 o 
   5   2   0      226.53      218.97      6.35 o 
   6   2   0     1098.72     1055.84     21.42 o 
   7   2   0        7.48        5.91      6.16 o 
   8   2   0        7.89        7.76      2.44 o 
   9   2   0        0.05       -1.84      2.24 o 
  10   2   0        0.77        5.17      3.45 o 
 -10   3   0        2.24        0.49      2.71 o 
  -9   3   0        4.22        4.50      1.82 o 
  -8   3   0       35.35       32.10      7.27 o 
  -7   3   0       10.30        8.75      1.65 o 
  -6   3   0      447.28      423.58      8.79 o 
  -5   3   0       15.82       16.25      1.97 o 
  -3   3   0      118.33      141.86      5.91 o 
  -2   3   0      101.89      101.72      4.43 o 
  -1   3   0      765.90      766.35     11.58 o 
   0   3   0     7931.15     7406.52     79.21 o 
   1   3   0      136.65      129.76      2.44 o 
   2   3   0       14.28       13.05      0.98 o 
   3   3   0       16.59       15.20      1.38 o 
   4   3   0       50.33       54.87      2.59 o 
   5   3   0       11.27        9.20      2.35 o 
   6   3   0      378.19      359.64      9.58 o 
   7   3   0        4.42        3.15      2.17 o 
   8   3   0        2.89        4.43      2.44 o 
   9   3   0       24.11       23.49      3.31 o 
  10   3   0        3.43        7.39      3.94 o 
 -10   4   0        0.22        4.93      2.71 o 
  -9   4   0        3.26        2.62      2.96 o 
  -8   4   0        3.88        6.80      3.08 o 
  -7   4   0       97.26       95.63      3.22 o 
  -6   4   0       74.51       77.09      3.69 o 
  -3   4   0       40.71       45.56      3.69 o 
  -2   4   0       81.14      102.01      2.78 o 
  -1   4   0      421.39      439.28      9.28 o 
   0   4   0      521.01      520.45      6.56 o 
   1   4   0      510.63      527.72      6.88 o 
   2   4   0       20.10       17.16      1.38 o 
   3   4   0      319.53      349.55      6.88 o 
   4   4   0       80.14       88.78      2.99 o 
   5   4   0        9.13        9.08      2.07 o 
   6   4   0      449.01      429.16     19.21 o 
   7   4   0       65.29       53.14      4.06 o 
   8   4   0       23.60       23.54      3.31 o 
   9   4   0       12.16       12.81      4.19 o 
  10   4   0        0.06        0.99      3.69 o 
  -9   5   0        0.02        0.25      2.22 o 
  -8   5   0        0.26        1.27      1.18 o 
  -7   5   0        8.68       11.82      1.72 o 
  -4   5   0        6.32        4.19      2.71 o 
  -3   5   0       89.86       94.60      2.72 o 
  -2   5   0       90.94       93.94      2.53 o 
  -1   5   0      260.74      271.73      3.81 o 
   0   5   0     1813.39     1927.16     23.55 o 
   1   5   0     1066.60     1105.17     13.52 o 
   2   5   0       95.01       95.04      3.59 o 
   3   5   0      186.95      153.16      8.29 o 
   4   5   0        3.55        6.25      1.57 o 
   5   5   0     1697.84     1662.93     30.30 o 
   6   5   0        0.07       -0.94      2.00 o 
   7   5   0       36.58       41.11      3.57 o 
   8   5   0        4.55        2.71      3.45 o 
   9   5   0        1.53        0.74      3.69 o 
  10   5   0       17.33       24.38      5.17 o 
  -9   6   0       28.20       22.66      2.71 o 
  -8   6   0        2.29       -1.23      1.72 o 
  -4   6   0      180.07      183.01      6.28 o 
  -3   6   0        0.30        0.51      1.04 o 
  -2   6   0      142.92      140.82      2.86 o 
  -1   6   0     1522.09     1661.13     19.32 o 
   0   6   0      179.13      207.42      4.19 o 
   1   6   0      926.38     1000.05     13.51 o 
   2   6   0       19.50       17.34      1.52 o 
   3   6   0        3.28        3.98      1.41 o 
   4   6   0       63.23       59.96      2.71 o 
   5   6   0      128.94      125.85      4.70 o 
   6   6   0       49.23       51.05      3.40 o 
   7   6   0        5.91        8.87      3.69 o 
   8   6   0        1.20        5.66      3.69 o 
   9   6   0        1.34        5.66      3.94 o 
  -9   7   0       67.94       59.60      3.69 o 
  -5   7   0      219.23      218.46     10.10 o 
  -4   7   0      337.89      352.59      8.87 o 
  -3   7   0       83.62       77.65      2.22 o 
  -2   7   0       28.88       31.40      1.49 o 
  -1   7   0       40.53       47.30      1.95 o 
   0   7   0       65.93       72.57      3.02 o 
   1   7   0       42.91       51.50      1.92 o 
   2   7   0      222.10      229.59      4.82 o 
   3   7   0       49.98       44.36      2.38 o 
   4   7   0      720.19      741.64     14.14 o 
   5   7   0       95.09       89.50      4.17 o 
   6   7   0       21.15       16.10      3.43 o 
   7   7   0        3.70        8.87      4.19 o 
   8   7   0        6.10       12.56      4.43 o 
   9   7   0        5.50       11.82      4.43 o 
  -5   8   0       32.43       34.83      3.22 o 
  -4   8   0      127.63      128.61      2.89 o 
  -3   8   0        2.99        3.46      1.09 o 
  -2   8   0       94.38      102.17      2.95 o 
  -1   8   0       39.82       38.82      1.93 o 
   0   8   0       22.76       22.23      1.66 o 
   1   8   0       10.75       11.68      1.83 o 
   2   8   0       96.94      104.80      3.36 o 
   3   8   0        7.42        8.82      1.81 o 
   4   8   0        3.13        2.55      2.54 o 
   5   8   0       28.49       31.82      3.73 o 
   6   8   0        7.46        6.03      3.09 o 
   7   8   0        1.42        2.12      2.90 o 
   8   8   0        1.07        7.88      4.43 o 
   9   8   0       91.67      100.24      9.11 o 
  -8   9   0       22.11       34.73      5.17 o 
  -7   9   0       22.82       34.48      4.93 o 
  -6   9   0        9.31       14.53      3.94 o 
  -5   9   0       97.27      104.29      3.27 o 
  -4   9   0       20.81       21.07      1.71 o 
  -3   9   0       19.21       21.88      1.88 o 
  -2   9   0      339.87      332.61      6.08 o 
  -1   9   0       10.45       11.52      1.55 o 
   0   9   0       44.66       48.78      2.25 o 
   1   9   0        2.77        0.78      1.58 o 
   2   9   0       88.63       83.50      3.90 o 
   3   9   0       32.30       39.70      3.90 o 
   4   9   0      167.21      163.29      9.36 o 
   5   9   0      132.42      147.40      7.10 o 
   6   9   0        6.84        9.31      6.28 o 
   7   9   0        0.68        4.68      3.13 o 
   8   9   0       98.73       95.56      8.87 o 
  -7  10   0        1.21        3.94      3.20 o 
  -6  10   0       10.17       14.49      3.82 o 
  -5  10   0       28.18       27.09      2.90 o 
  -4  10   0       12.23       10.19      1.76 o 
  -3  10   0        7.17        9.19      2.05 o 
  -2  10   0        7.23        5.46      1.69 o 
  -1  10   0        0.00       -0.36      1.48 o 
   0  10   0       52.57       54.47      2.82 o 
   1  10   0       43.26       39.37      2.70 o 
   2  10   0       84.65       72.02      3.68 o 
   3  10   0        0.21       -0.50      2.34 o 
   4  10   0      105.87      105.40      6.09 o 
   5  10   0        5.30        8.05      3.19 o 
   6  10   0        0.56        2.18      2.98 o 
   7  10   0        6.35        5.18      6.28 o 
   8  10   0      106.88      111.81      9.36 o 
  -7  11   0       20.62       16.99      4.93 o 
  -6  11   0        0.07       -0.49      1.48 o 
  -5  11   0        1.86        0.59      1.71 o 
  -4  11   0       73.18       82.31      4.83 o 
  -3  11   0        0.37        3.59      1.71 o 
  -2  11   0        0.98        2.65      1.64 o 
  -1  11   0      228.13      215.52      6.00 o 
   0  11   0        5.42        7.67      2.66 o 
   1  11   0       42.86       37.83      3.74 o 
   2  11   0       30.75       24.64      3.13 o 
   3  11   0       12.77       14.92      3.23 o 
   4  11   0      107.55      101.79      6.14 o 
   5  11   0        0.62        4.34      2.91 o 
   6  11   0        0.09        1.85      6.53 o 
   7  11   0        1.97        5.42      3.28 o 
  -6  12   0        0.80        2.04      1.79 o 
  -5  12   0        1.14        3.64      1.85 o 
  -4  12   0       51.77       54.85      3.43 o 
  -3  12   0       68.38       77.14      3.84 o 
  -2  12   0       89.91       96.89      4.27 o 
  -1  12   0       41.41       38.30      2.99 o 
   0  12   0       12.92       12.81      4.93 o 
   1  12   0       62.35       49.26      7.14 o 
   2  12   0      376.47      356.13     17.98 o 
   3  12   0        9.18        9.04      3.09 o 
   4  12   0       32.97       35.65      5.30 o 
   5  12   0        4.22        6.40      3.32 o 
   6  12   0        0.01        0.41      3.20 o 
  -5  13   0       14.60       16.72      3.07 o 
  -4  13   0      136.91      140.47      5.26 o 
  -3  13   0        2.55        1.38      2.12 o 
  -2  13   0        6.84        2.76      2.62 o 
  -1  13   0       10.01        7.84      3.01 o 
   0  13   0       76.21       77.76      5.54 o 
   1  13   0        0.29       -2.96      4.93 o 
   2  13   0        0.48        3.69      5.66 o 
   3  13   0       38.85       28.82      7.63 o 
   4  13   0       39.58       39.16      8.62 o 
   5  13   0       59.42       42.61      9.36 o 
  -3  14   0        8.46        5.01      3.08 o 
  -2  14   0        7.08        6.21      3.08 o 
  -1  14   0       19.07       22.15      4.06 o 
   0  14   0       16.44        7.93      3.23 o 
   1  14   0        0.37       -3.94      5.42 o 
   2  14   0        0.42       -1.23      6.40 o 
   3  14   0       57.15       44.33      9.11 o 
   4  14   0       22.85       22.90      8.37 o 
  -1  15   0        0.16       -2.18      2.79 o 
   0  15   0       19.18       16.80      5.30 o 
   1  15   0        0.01       -4.43      6.16 o 
   2  15   0        3.13       -0.74      6.65 o 
  -1 -15   1        4.54        2.13      3.30 o 
   0 -15   1        2.98        1.90      6.40 o 
  -4 -14   1       24.14       35.47      9.36 o 
  -3 -14   1       97.62       74.38     10.84 o 
  -2 -14   1        6.15        7.39      6.90 o 
  -1 -14   1        2.41        3.45      5.91 o 
   0 -14   1        0.10        1.52      4.68 o 
   1 -14   1       14.77       19.28      5.54 o 
   2 -14   1        0.53       -3.27      5.66 o 
   3 -14   1        7.86        9.05      3.42 o 
  -5 -13   1        6.32        8.13      7.63 o 
  -4 -13   1       73.46       56.89     10.10 o 
  -3 -13   1        4.24        3.69      6.40 o 
  -2 -13   1        1.43       -4.43      5.91 o 
  -1 -13   1        2.95        8.13      6.16 o 
   0 -13   1       32.20       34.10      4.14 o 
   1 -13   1        5.92        4.68      2.96 o 
   2 -13   1        0.86       -1.98      1.98 o 
   3 -13   1        0.00       -1.91      1.98 o 
   4 -13   1       78.45       80.26      4.34 o 
  -6 -12   1        0.05        1.97      6.90 o 
  -5 -12   1        0.42       -1.64      2.64 o 
  -4 -12   1       45.27       49.38      4.83 o 
  -3 -12   1       24.82       13.55      6.90 o 
  -2 -12   1        0.20       -4.68      4.68 o 
  -1 -12   1       10.15        7.14      5.17 o 
   0 -12   1       31.20       32.51      6.16 o 
   1 -12   1       21.01       18.36      2.54 o 
   2 -12   1       24.74       26.11      3.89 o 
   3 -12   1      131.66      134.70      5.02 o 
   4 -12   1       32.28       33.23      2.97 o 
   5 -12   1       10.55       13.71      2.45 o 
  -7 -11   1        1.71       10.25      3.82 o 
  -6 -11   1       20.75       18.82      6.90 o 
  -5 -11   1      128.79      145.71      7.79 o 
  -4 -11   1        0.16        0.53      4.06 o 
  -3 -11   1        0.73        0.59      2.96 o 
  -2 -11   1       23.71       30.55      5.05 o 
  -1 -11   1       27.02       25.37      5.91 o 
   0 -11   1        2.66        3.72      4.56 o 
   1 -11   1       15.76       13.27      2.85 o 
   2 -11   1       10.32       10.95      2.11 o 
   3 -11   1        1.50        1.61      1.73 o 
   4 -11   1        5.99        6.99      1.99 o 
   5 -11   1        1.32        0.27      1.70 o 
   6 -11   1        0.01        0.15      1.64 o 
  -8 -10   1        3.92        7.88      4.19 o 
  -7 -10   1        0.63        5.93      3.60 o 
  -6 -10   1       25.32       31.69      6.03 o 
  -5 -10   1        6.52        6.65      3.28 o 
  -4 -10   1        7.12        9.94      3.23 o 
  -3 -10   1        1.50        1.16      2.50 o 
  -2 -10   1      124.20      115.60      5.78 o 
  -1 -10   1       49.52       46.76      2.92 o 
   0 -10   1        0.02        0.64      1.66 o 
   1 -10   1        7.55        5.66      1.79 o 
   2 -10   1       98.53       90.31      3.75 o 
   3 -10   1        1.01        1.80      1.55 o 
   4 -10   1        3.54        3.05      1.55 o 
   5 -10   1       85.03       96.96      3.64 o 
   6 -10   1        0.44        2.19      1.48 o 
   7 -10   1        0.63        2.46      3.20 o 
  -8  -9   1        7.04       10.84      4.68 o 
  -7  -9   1       26.87       29.58      4.38 o 
  -6  -9   1        2.31        3.06      3.19 o 
  -5  -9   1       27.08       24.70      3.87 o 
  -4  -9   1      114.30      108.45      6.03 o 
  -3  -9   1       53.24       50.30      6.16 o 
  -2  -9   1       44.15       44.68      2.92 o 
  -1  -9   1      110.36      108.56      4.07 o 
   0  -9   1        4.37        7.44      1.63 o 
   1  -9   1       40.63       40.40      2.20 o 
   2  -9   1        3.31        3.06      1.46 o 
   3  -9   1       10.75       12.68      1.77 o 
   4  -9   1        2.12        1.84      1.31 o 
   5  -9   1       18.40       13.00      1.57 o 
   6  -9   1        4.22        3.72      1.60 o 
   7  -9   1        2.88        4.93      3.20 o 
  -9  -8   1        1.14        5.66      3.94 o 
  -8  -8   1       13.69       13.05      4.93 o 
  -7  -8   1        5.60        0.83      4.80 o 
  -6  -8   1       11.56       15.84      3.60 o 
  -5  -8   1        2.40        0.58      2.82 o 
  -4  -8   1       11.51       11.64      2.96 o 
  -3  -8   1       37.18       40.79      3.09 o 
  -2  -8   1        1.09       -0.99      1.78 o 
  -1  -8   1       20.99       22.82      2.21 o 
   0  -8   1        7.30        9.61      1.56 o 
   1  -8   1       18.20       23.54      1.73 o 
   2  -8   1       14.24       16.76      2.35 o 
   3  -8   1       59.38       58.59      2.69 o 
   4  -8   1       59.70       56.06      3.81 o 
   5  -8   1        0.86        1.47      1.22 o 
   6  -8   1       23.13       15.52      3.69 o 
   7  -8   1        7.74        4.43      2.96 o 
   8  -8   1        7.07       18.96      4.19 o 
  -9  -7   1        0.05        0.00      3.45 o 
  -8  -7   1       11.67        9.61      4.43 o 
  -7  -7   1       32.89       24.63      4.93 o 
  -6  -7   1       64.25       64.32      9.73 o 
  -5  -7   1       45.77       49.52      4.37 o 
  -4  -7   1       56.20       67.48      3.11 o 
  -3  -7   1       65.44       76.23      6.47 o 
  -2  -7   1       11.81       11.49      1.62 o 
  -1  -7   1      187.20      195.85      7.65 o 
   0  -7   1       58.64       61.46      2.31 o 
   1  -7   1       75.52       85.31      2.61 o 
   2  -7   1        0.06        0.31      0.97 o 
   3  -7   1      362.87      378.75      6.09 o 
   4  -7   1       11.79       13.37      0.93 o 
   5  -7   1       15.67       16.99      3.69 o 
  -9  -6   1        7.93       17.24      4.93 o 
  -8  -6   1        0.40       -3.20      3.20 o 
  -7  -6   1        6.63        6.40      3.69 o 
  -6  -6   1      156.89      151.92      6.78 o 
  -5  -6   1      186.07      175.50      5.54 o 
  -4  -6   1        0.01        0.95      1.57 o 
  -3  -6   1      874.77      880.35     13.24 o 
  -2  -6   1       74.18       85.19      3.05 o 
  -1  -6   1      115.17      124.36      2.79 o 
   0  -6   1        9.19        9.03      1.15 o 
   1  -6   1       17.07       17.08      1.00 o 
   2  -6   1      142.96      157.68      3.13 o 
   3  -6   1      210.74      210.79      4.12 o 
   4  -6   1        5.66        4.60      1.30 o 
   5  -6   1      140.31      147.03      7.88 o 
   9  -6   1        8.50       12.07      2.22 o 
 -10  -5   1       13.78       22.17      5.17 o 
  -9  -5   1      121.86      129.79      9.36 o 
  -8  -5   1       24.96       31.52      5.17 o 
  -7  -5   1       13.96       17.37      2.96 o 
  -6  -5   1      126.84      121.33      8.00 o 
  -5  -5   1      554.94      532.26     10.88 o 
  -4  -5   1      147.82      132.93      3.87 o 
  -3  -5   1      134.19      162.05      5.63 o 
  -2  -5   1       97.74       98.65      2.75 o 
  -1  -5   1      245.20      241.70      4.01 o 
   0  -5   1       19.78       19.48      0.94 o 
   1  -5   1      188.40      184.11      2.89 o 
   2  -5   1       10.72       12.87      1.47 o 
   3  -5   1       63.95       56.12      1.67 o 
   4  -5   1      109.39      125.85      6.90 o 
   7  -5   1       10.17       11.82      1.48 o 
   8  -5   1        1.51        1.23      1.72 o 
   9  -5   1       21.03       20.69      2.96 o 
 -10  -4   1        6.45       18.47      4.68 o 
  -9  -4   1        5.85       10.59      4.19 o 
  -8  -4   1       16.82       23.15      3.31 o 
  -7  -4   1       28.61       28.58      3.39 o 
  -6  -4   1      255.19      243.79      7.57 o 
  -5  -4   1      396.93      355.97      8.01 o 
  -4  -4   1      472.44      501.19      8.41 o 
  -3  -4   1        1.99        0.30      1.11 o 
  -2  -4   1      341.23      320.05      6.45 o 
  -1  -4   1      230.67      232.23      4.33 o 
   0  -4   1        0.41       -0.17      0.49 o 
   1  -4   1      180.62      184.31      2.74 o 
   2  -4   1       14.99       11.26      0.97 o 
   3  -4   1      403.61      474.35     14.04 o 
   4  -4   1      291.77      305.15     11.08 o 
   6  -4   1       86.05       91.87      3.69 o 
   7  -4   1        0.14       -1.11      1.11 o 
   8  -4   1       23.16       25.28      1.97 o 
   9  -4   1       18.30       16.75      3.20 o 
 -10  -3   1       89.23      105.66      8.37 o 
  -9  -3   1       15.12       25.12      4.68 o 
  -8  -3   1        0.18        1.75      2.17 o 
  -7  -3   1        4.84        6.90      2.44 o 
  -6  -3   1     1154.62     1141.80     23.34 o 
  -5  -3   1        0.01        1.10      2.00 o 
  -4  -3   1        1.52       -0.74      1.34 o 
  -3  -3   1      517.10      589.67     10.11 o 
  -2  -3   1        6.48        5.52      0.91 o 
  -1  -3   1     1174.67     1134.85     13.56 o 
   0  -3   1       10.15       11.16      1.11 o 
   1  -3   1     1383.14     1370.85     13.32 o 
   2  -3   1      214.54      231.90      4.91 o 
   3  -3   1      419.94      475.34     14.04 o 
   5  -3   1      227.89      211.81      6.65 o 
   6  -3   1      505.77      488.77      9.66 o 
   7  -3   1       26.92       25.54      1.92 o 
   8  -3   1       16.57       21.37      5.54 o 
   9  -3   1       40.43       44.79      2.87 o 
  10  -3   1       18.90       15.02      3.45 o 
 -10  -2   1        0.05        1.48      3.20 o 
  -9  -2   1       30.24       32.91      5.79 o 
  -8  -2   1       15.06       12.03      2.70 o 
  -7  -2   1        1.45        0.86      2.26 o 
  -6  -2   1      103.62       94.00      4.61 o 
  -5  -2   1       16.91       17.92      3.45 o 
  -4  -2   1       35.45       47.45      2.79 o 
  -3  -2   1      200.68      208.29      3.54 o 
  -2  -2   1      206.56      193.51      3.20 o 
  -1  -2   1     8715.88     8190.59     96.72 o 
   0  -2   1        3.64        3.38      0.43 o 
   1  -2   1     6335.16     6331.77     91.81 o 
   2  -2   1       16.97       14.78      1.72 o 
   4  -2   1       30.03       40.39      2.46 o 
   5  -2   1        2.14        2.24      1.12 o 
   6  -2   1     1230.21     1200.53     22.47 o 
   7  -2   1       24.75       25.10      2.09 o 
   8  -2   1        0.01        0.48      1.65 o 
   9  -2   1        0.41        0.74      3.20 o 
  10  -2   1       55.60       67.94      3.92 o 
 -10  -1   1        2.10        7.63      3.69 o 
  -9  -1   1       28.38       30.50      3.31 o 
  -8  -1   1        4.97       10.35      3.69 o 
  -7  -1   1        0.04        0.74      2.00 o 
  -6  -1   1        3.41        6.35      2.17 o 
  -5  -1   1      207.49      206.42      6.01 o 
  -4  -1   1       28.83       20.06      1.92 o 
  -3  -1   1      197.64      194.70      3.42 o 
  -2  -1   1     4786.61     4684.47     53.70 o 
  -1  -1   1        2.84        2.29      0.43 o 
   0  -1   1        3.47        3.30      0.50 o 
   1  -1   1       68.59       62.46      1.19 o 
   2  -1   1     5958.54     5801.92    109.02 o 
   3  -1   1      263.78      285.20      8.13 o 
   4  -1   1       45.58       39.61      1.89 o 
   5  -1   1       36.11       46.00      2.52 o 
   6  -1   1      184.46      162.62      4.79 o 
   7  -1   1        2.04        2.36      1.97 o 
   8  -1   1       15.09       13.53      2.17 o 
   9  -1   1       82.08       92.14      7.14 o 
  10  -1   1       35.37       39.54      7.63 o 
 -10   0   1        9.94       11.21      2.79 o 
  -9   0   1       13.26       15.12      4.31 o 
  -8   0   1        7.45       10.37      2.35 o 
  -7   0   1       15.00       12.97      2.35 o 
  -6   0   1      125.97      112.96      2.97 o 
  -5   0   1      149.88      145.48      4.61 o 
  -4   0   1      563.34      624.64     10.04 o 
  -3   0   1       43.85       42.76      1.21 o 
  -2   0   1       66.73       63.82      1.43 o 
  -1   0   1       17.24       16.50      1.48 o 
   0   0   1        0.61       -0.04      1.01 o 
   1   0   1       17.42       16.85      0.85 o 
   2   0   1      269.34      250.13      3.57 o 
   3   0   1       55.16       50.12      1.55 o 
   4   0   1       65.29       59.44      1.48 o 
   5   0   1      254.92      254.36      4.55 o 
   6   0   1       16.13       16.56      2.26 o 
   7   0   1        0.38        1.37      1.82 o 
   8   0   1        3.68        5.10      2.34 o 
   9   0   1       16.68       19.86      4.19 o 
  10   0   1        3.06        4.43      2.26 o 
 -10   1   1        5.96       11.12      2.59 o 
  -9   1   1       31.99       40.16      3.31 o 
  -8   1   1      148.49      149.60      6.90 o 
  -7   1   1       11.98       12.87      2.26 o 
  -6   1   1       96.53       99.07      4.01 o 
  -5   1   1      281.86      270.89      6.53 o 
  -4   1   1      530.65      608.91     11.93 o 
  -3   1   1      248.45      247.98      5.14 o 
  -2   1   1      475.01      501.92      9.81 o 
  -1   1   1      331.53      318.25      5.99 o 
   0   1   1        1.24        0.25      0.25 o 
   1   1   1      388.77      375.65      9.81 o 
   2   1   1      479.93      511.23      5.89 o 
   3   1   1      156.67      161.37      2.50 o 
   4   1   1      890.90     1003.59     15.54 o 
   5   1   1       46.74       47.21      2.87 o 
   6   1   1       73.53       67.78      2.43 o 
   7   1   1        6.36        9.62      2.26 o 
   8   1   1       10.44       12.96      6.03 o 
   9   1   1        0.11       -0.49      2.00 o 
  10   1   1        0.94        1.91      2.34 o 
 -10   2   1       37.87       42.30      3.69 o 
  -9   2   1        4.49        5.42      2.09 o 
  -8   2   1       38.43       42.30      3.57 o 
  -7   2   1       44.73       38.01      2.70 o 
  -6   2   1      372.48      349.93      8.37 o 
  -5   2   1      113.44      126.19      5.05 o 
  -4   2   1       13.89       12.98      1.00 o 
  -3   2   1       37.65       35.71      1.97 o 
  -2   2   1      245.52      241.36      7.14 o 
  -1   2   1     2324.63     2332.29     33.05 o 
   0   2   1        0.07        0.71      0.32 o 
   1   2   1     1707.27     1631.85     19.18 o 
   2   2   1       90.04       96.66      1.81 o 
   3   2   1      136.00      130.57      3.45 o 
   4   2   1      137.51      140.43      7.39 o 
   5   2   1      434.59      416.81      9.66 o 
   6   2   1       49.85       46.35      4.06 o 
   7   2   1       10.47       14.39      2.44 o 
   8   2   1       51.64       54.40      5.79 o 
   9   2   1       23.68       25.58      4.19 o 
  10   2   1        8.14       10.10      2.79 o 
 -10   3   1       83.57       87.94      5.79 o 
  -9   3   1       23.65       30.49      3.69 o 
  -8   3   1        0.75        0.69      1.65 o 
  -7   3   1      353.79      335.95      7.84 o 
  -6   3   1        0.50       -0.23      1.36 o 
  -5   3   1       38.50       41.87      3.20 o 
  -4   3   1       17.47       24.88      1.97 o 
  -2   3   1      412.77      406.14      8.01 o 
  -1   3   1      361.61      380.30      5.83 o 
   0   3   1        7.56        6.58      0.59 o 
   1   3   1       12.44        9.22      0.71 o 
   2   3   1      186.38      176.60      2.95 o 
   3   3   1        5.57        7.99      1.16 o 
   4   3   1       20.86       17.45      1.76 o 
   5   3   1       58.85       66.63      3.74 o 
   6   3   1      543.30      499.88     16.13 o 
   7   3   1        4.04        2.47      2.17 o 
   8   3   1       67.84       65.02      5.17 o 
   9   3   1       33.83       39.21      5.05 o 
  10   3   1        7.24        7.88      3.94 o 
 -10   4   1        1.02        0.25      2.71 o 
  -9   4   1       17.86       18.07      3.20 o 
  -8   4   1      109.97      105.35      3.83 o 
  -7   4   1       51.69       50.47      2.61 o 
  -6   4   1      512.03      487.01     11.08 o 
  -5   4   1      119.95      108.86      4.19 o 
  -3   4   1       38.87       42.12      3.45 o 
  -2   4   1      926.68      992.90     17.85 o 
  -1   4   1       17.17       21.09      1.39 o 
   0   4   1        4.25        4.34      0.67 o 
   1   4   1      686.61      710.07      8.88 o 
   2   4   1      827.94      873.10     15.07 o 
   3   4   1        3.65        4.98      1.21 o 
   4   4   1        2.72        0.17      1.43 o 
   5   4   1       62.39       59.82      3.10 o 
   6   4   1       18.83       14.49      2.70 o 
   7   4   1      227.18      235.80      9.11 o 
   8   4   1        0.15        4.65      2.35 o 
   9   4   1       29.44       27.58      4.93 o 
  10   4   1       79.92       80.29      7.63 o 
  -9   5   1       15.16       11.33      2.71 o 
  -8   5   1       19.38       18.78      2.46 o 
  -7   5   1        1.32        1.82      1.12 o 
  -6   5   1      158.22      159.14      4.31 o 
  -4   5   1       16.21       14.04      2.96 o 
  -3   5   1      105.65      107.70      3.45 o 
  -2   5   1       19.45       25.68      1.54 o 
  -1   5   1     3748.40     3958.32     50.26 o 
   0   5   1       39.34       41.40      1.57 o 
   1   5   1     3571.19     3725.29     49.25 o 
   2   5   1      154.08      177.03      3.29 o 
   3   5   1      276.61      297.38      6.65 o 
   4   5   1       21.77       17.79      1.79 o 
   5   5   1      463.32      434.32      9.20 o 
   6   5   1      207.54      195.04      5.79 o 
   7   5   1       80.91       77.83      4.70 o 
   8   5   1      120.66      120.43      8.37 o 
   9   5   1        3.64        1.97      3.45 o 
  10   5   1       47.88       56.15      6.65 o 
  -9   6   1       11.67        9.61      2.46 o 
  -8   6   1        0.09       -1.72      1.72 o 
  -4   6   1      203.81      224.54     11.82 o 
  -3   6   1       71.29       73.91      2.68 o 
  -2   6   1      499.88      545.80      9.25 o 
  -1   6   1      214.42      214.20      3.33 o 
   0   6   1       52.52       55.58      1.92 o 
   1   6   1       22.52       17.88      1.17 o 
   2   6   1      819.96      891.46     14.57 o 
   3   6   1       13.67       17.40      2.05 o 
   4   6   1       44.52       41.63      2.38 o 
   5   6   1      141.71      140.79      4.96 o 
   6   6   1      134.12      138.72      5.02 o 
   7   6   1        1.19        1.23      3.45 o 
   8   6   1        6.72       10.10      4.19 o 
   9   6   1        0.01        4.43      3.69 o 
  -9   7   1       27.44       23.40      2.71 o 
  -5   7   1      338.77      332.98     12.81 o 
  -4   7   1       92.87       93.19      3.28 o 
  -3   7   1       12.31       15.89      2.12 o 
  -2   7   1      103.17      106.36      2.59 o 
  -1   7   1       14.68       12.98      1.19 o 
   0   7   1       11.98       12.37      1.22 o 
   1   7   1       17.10       17.50      1.58 o 
   2   7   1       16.83       19.29      2.24 o 
   3   7   1       91.73       91.64      3.29 o 
   4   7   1      150.57      159.70      5.34 o 
   5   7   1      108.18      107.60      5.62 o 
   6   7   1        0.02       -0.99      2.46 o 
   7   7   1       16.58       20.66      3.61 o 
   8   7   1        1.00        7.88      4.19 o 
   9   7   1       14.33       14.78      4.93 o 
  -5   8   1      221.57      225.35     10.34 o 
  -4   8   1        2.09        7.04      2.94 o 
  -3   8   1        2.06        2.43      1.09 o 
  -2   8   1        2.73        2.29      1.06 o 
  -1   8   1       33.35       38.73      2.74 o 
   0   8   1        4.20        4.89      1.22 o 
   1   8   1       17.14       21.65      2.02 o 
   2   8   1      109.14      112.46      3.40 o 
   3   8   1       10.84       11.98      2.91 o 
   4   8   1        1.71        0.95      1.52 o 
   5   8   1      592.31      595.76     28.94 o 
   6   8   1        6.48        6.14      3.57 o 
   7   8   1       67.01       71.50      5.50 o 
   8   8   1       22.00       17.49      5.17 o 
   9   8   1        1.88        3.69      3.94 o 
  -6   9   1       27.50       28.82      4.68 o 
  -5   9   1       73.15       81.78      4.61 o 
  -4   9   1       36.60       29.74      1.89 o 
  -3   9   1       14.05        9.76      1.52 o 
  -2   9   1       56.31       54.99      3.55 o 
  -1   9   1       33.74       32.24      2.52 o 
   0   9   1        9.57       11.75      1.52 o 
   1   9   1        2.48        3.11      2.17 o 
   2   9   1       96.86       91.88      4.01 o 
   3   9   1       24.23       22.66      2.46 o 
   4   9   1        0.27       -1.58      2.12 o 
   5   9   1       22.81       24.04      3.55 o 
   6   9   1        0.02       -1.27      3.08 o 
   7   9   1        4.30       12.27      3.46 o 
   8   9   1       53.70       57.88      7.14 o 
  -7  10   1        0.03        0.74      2.96 o 
  -6  10   1        1.03       -0.12      1.48 o 
  -5  10   1        5.30        6.39      1.55 o 
  -4  10   1        0.59       -0.14      1.29 o 
  -3  10   1       18.47       13.21      1.95 o 
  -2  10   1        4.31        5.60      1.55 o 
  -1  10   1        3.30        1.31      1.55 o 
   0  10   1        2.63        4.81      1.49 o 
   1  10   1        2.06        1.51      1.49 o 
   2  10   1        3.61        4.03      1.85 o 
   3  10   1       16.13       18.15      3.01 o 
   4  10   1       33.96       30.12      5.66 o 
   5  10   1       79.68       81.23      8.74 o 
   6  10   1       13.94       18.26      3.73 o 
   7  10   1       38.10       43.01      6.40 o 
   8  10   1        2.44       10.87      3.55 o 
  -7  11   1        3.05        5.42      1.56 o 
  -6  11   1        0.49        0.34      2.09 o 
  -5  11   1        0.00       -1.72      1.72 o 
  -4  11   1       12.58       12.36      1.96 o 
  -3  11   1       94.01       90.80      3.74 o 
  -2  11   1      281.00      259.63      6.55 o 
  -1  11   1      103.85      103.94      4.09 o 
   0  11   1        0.82        1.05      2.17 o 
   1  11   1       85.83       82.58      3.77 o 
   2  11   1       84.63       91.41      5.01 o 
   3  11   1        4.32        4.50      2.57 o 
   4  11   1        6.52        6.27      2.79 o 
   5  11   1        0.69        1.23      2.91 o 
   6  11   1        0.03       -0.71      3.08 o 
   7  11   1        2.55        5.45      3.17 o 
  -6  12   1        1.67        1.66      1.69 o 
  -5  12   1       16.36       21.44      2.41 o 
  -4  12   1       56.74       62.22      3.51 o 
  -3  12   1       71.80       78.79      3.78 o 
  -2  12   1      137.39      139.48      4.93 o 
  -1  12   1       20.84       23.74      2.69 o 
   0  12   1        0.28       -0.36      2.42 o 
   1  12   1       84.97       65.51      7.63 o 
   2  12   1      162.24      151.71     11.58 o 
   3  12   1      114.29      119.05      6.37 o 
   4  12   1        0.79       -2.38      3.69 o 
   5  12   1        5.97        4.19      3.28 o 
   6  12   1        0.00       -0.54      2.68 o 
   7  12   1        0.97        3.94      5.91 o 
  -5  13   1      109.50      114.47      4.80 o 
  -4  13   1        7.47        6.62      2.14 o 
  -3  13   1       56.92       55.00      3.46 o 
  -2  13   1        6.51       11.97      2.82 o 
  -1  13   1       26.85       23.93      3.49 o 
   0  13   1        1.85        2.56      2.53 o 
   1  13   1       14.61       10.59      5.66 o 
   2  13   1       41.67       51.23      8.37 o 
   3  13   1      177.71      181.51     13.79 o 
   4  13   1        1.20       -3.20      6.16 o 
   5  13   1       15.85       14.14      7.02 o 
   6  13   1        2.32        8.10      3.57 o 
  -4  14   1        3.55        2.56      2.16 o 
  -3  14   1       50.39       53.96      4.30 o 
  -2  14   1       13.14       12.30      3.19 o 
  -1  14   1       13.49        8.09      5.30 o 
   0  14   1        0.66        0.38      4.06 o 
   1  14   1        0.01       -4.19      5.17 o 
   2  14   1        2.40        0.00      6.16 o 
   3  14   1        9.79        5.91      6.65 o 
   4  14   1       26.71       18.96      7.88 o 
   5  14   1       17.04       16.25      8.13 o 
  -2  15   1        7.13       12.13      3.55 o 
  -1  15   1        0.55       -2.68      3.57 o 
   0  15   1        4.90        4.79      3.13 o 
   1  15   1        7.32        7.88      6.65 o 
   2  15   1        8.89       -5.17      6.90 o 
   3  15   1        0.13       -5.91      5.91 o 
  -3 -14   2        0.08       -3.20      6.90 o 
  -2 -14   2        3.84       -4.43      6.65 o 
  -1 -14   2       21.76        7.39      6.90 o 
   0 -14   2        0.02        1.79      3.17 o 
   1 -14   2       11.05        6.89      3.57 o 
   2 -14   2        1.73       -3.85      9.11 o 
  -5 -13   2       19.40       22.41      8.37 o 
  -4 -13   2      243.98      265.01     18.47 o 
  -3 -13   2       15.48       12.81      7.14 o 
  -2 -13   2       16.39       14.04      6.90 o 
  -1 -13   2       11.33       -2.46      5.91 o 
   0 -13   2       49.47       47.37      4.78 o 
   1 -13   2       29.58       27.55      3.96 o 
   2 -13   2        6.19        1.27      2.96 o 
   3 -13   2        5.86        3.78      2.24 o 
   4 -13   2        0.98       -0.64      2.16 o 
  -6 -12   2        1.95       13.38     10.84 o 
  -5 -12   2        0.00        2.56      4.19 o 
  -4 -12   2       24.81       24.88      7.63 o 
  -3 -12   2      124.34      108.37     11.08 o 
  -2 -12   2       27.43       32.51      6.90 o 
  -1 -12   2        0.18        5.17      5.66 o 
   0 -12   2      170.74      169.81      7.40 o 
   1 -12   2        8.93        7.14      2.30 o 
   2 -12   2       27.68       25.41      2.71 o 
   3 -12   2       31.66       27.88      4.63 o 
   4 -12   2       39.92       43.78      3.29 o 
   5 -12   2        0.28       -1.23      1.96 o 
  -7 -11   2        1.73        4.24      3.28 o 
  -6 -11   2       11.17       14.74      3.99 o 
  -5 -11   2       45.48       53.89      5.24 o 
  -4 -11   2        8.47        9.17      3.23 o 
  -3 -11   2        5.61        3.70      2.76 o 
  -2 -11   2        9.63        7.08      2.79 o 
  -1 -11   2        1.61        0.49      4.68 o 
   0 -11   2       47.05       48.55      4.24 o 
   1 -11   2        1.52       -0.33      1.75 o 
   2 -11   2      103.16      100.49      4.30 o 
   3 -11   2        2.15        4.52      1.88 o 
   4 -11   2       63.35       67.15      3.59 o 
   5 -11   2        3.62        3.77      1.87 o 
   6 -11   2        1.79        0.23      1.66 o 
  -7 -10   2       17.83       23.79      4.38 o 
  -6 -10   2       60.15       57.88     10.22 o 
  -5 -10   2        4.65        1.69      3.09 o 
  -4 -10   2       89.28       87.01      5.68 o 
  -3 -10   2       30.04       27.19      4.43 o 
  -2 -10   2        1.93        1.10      2.83 o 
  -1 -10   2       39.03       42.20      3.10 o 
   0 -10   2        0.36       -0.44      2.35 o 
   1 -10   2       77.34       76.12      3.57 o 
   2 -10   2       59.65       65.45      4.66 o 
   3 -10   2       11.49       12.04      2.06 o 
   4 -10   2       57.35       60.12      3.37 o 
   5 -10   2      108.36      126.87      4.36 o 
   6 -10   2       19.17       20.43      2.24 o 
   7 -10   2       19.12       17.24      2.46 o 
  -8  -9   2        1.11       -0.49      3.45 o 
  -7  -9   2       12.30       18.31      5.91 o 
  -6  -9   2       75.53       70.74      5.68 o 
  -5  -9   2        4.19        6.66      3.20 o 
  -4  -9   2       21.49       24.23      5.66 o 
  -3  -9   2        0.99       -1.83      2.15 o 
  -2  -9   2      105.24      105.96      4.46 o 
  -1  -9   2        4.31        6.09      1.90 o 
   0  -9   2       88.97       95.04      4.40 o 
   1  -9   2        2.21        2.09      0.98 o 
   2  -9   2      105.76      107.30      3.84 o 
   3  -9   2        1.07        2.07      2.07 o 
   4  -9   2        0.19        0.21      1.36 o 
   5  -9   2        4.38        3.40      1.43 o 
   6  -9   2      100.34       99.35      3.45 o 
   7  -9   2        9.05       14.78      3.94 o 
  -8  -8   2       81.21      104.67      8.87 o 
  -7  -8   2        7.98        8.82      3.94 o 
  -6  -8   2       37.95       40.11      4.62 o 
  -5  -8   2       19.66       18.50      3.55 o 
  -4  -8   2       21.31       24.26      3.42 o 
  -3  -8   2        6.45       10.97      3.81 o 
  -2  -8   2       97.92      104.70      4.29 o 
  -1  -8   2      266.83      278.29      6.66 o 
   0  -8   2       20.05       24.00      1.84 o 
   1  -8   2      326.89      343.15      7.18 o 
   2  -8   2        2.69        1.35      1.29 o 
   3  -8   2       60.89       64.54      2.37 o 
   4  -8   2       41.38       40.30      2.27 o 
   5  -8   2       11.54       13.30      1.53 o 
   6  -8   2       77.78       79.06      6.65 o 
   7  -8   2        1.36        5.17      2.71 o 
  -9  -7   2        3.15        8.62      4.43 o 
  -8  -7   2       46.16       52.46      6.65 o 
  -7  -7   2       23.79       28.57      5.17 o 
  -6  -7   2        0.94        1.29      2.82 o 
  -5  -7   2      167.92      167.68      7.39 o 
  -4  -7   2        8.87       10.06      1.87 o 
  -3  -7   2      244.17      240.17      5.65 o 
  -2  -7   2       27.95       33.55      2.14 o 
  -1  -7   2       65.73       70.84      3.28 o 
   0  -7   2      921.18      956.86     13.86 o 
   1  -7   2       66.42       70.66      2.84 o 
   2  -7   2        7.37        6.33      1.31 o 
   3  -7   2       14.18       14.87      1.37 o 
   4  -7   2        1.33        1.82      0.89 o 
   5  -7   2       56.45       54.86      4.93 o 
   6  -7   2        1.54        0.99      2.46 o 
  -9  -6   2        1.53        4.68      4.19 o 
  -8  -6   2        8.97       10.59      4.43 o 
  -7  -6   2        0.07       -0.74      3.45 o 
  -6  -6   2       22.08       23.30      3.67 o 
  -5  -6   2        4.11        3.67      2.09 o 
  -4  -6   2      810.75      765.29     15.05 o 
  -3  -6   2      356.78      351.58      6.71 o 
  -2  -6   2      135.12      127.63      3.49 o 
  -1  -6   2      222.41      246.99      6.01 o 
   0  -6   2      720.08      798.07     11.87 o 
   1  -6   2      604.72      641.92      9.47 o 
   2  -6   2      367.07      393.57      6.29 o 
   3  -6   2      385.03      384.51      6.07 o 
   4  -6   2       19.94       22.25      1.63 o 
   5  -6   2       53.55       46.79      4.93 o 
   9  -6   2       17.46       16.50      2.22 o 
  -9  -5   2       61.91       78.07      7.63 o 
  -8  -5   2       14.32       18.96      4.43 o 
  -7  -5   2       68.48       66.99      6.40 o 
  -6  -5   2      115.03      108.33      6.65 o 
  -5  -5   2        1.23       -1.17      2.05 o 
  -4  -5   2      353.87      334.77      6.63 o 
  -3  -5   2       19.56       16.65      2.06 o 
  -2  -5   2      691.34      727.47     10.94 o 
  -1  -5   2        9.87       10.08      1.11 o 
   0  -5   2      230.71      233.96      4.48 o 
   1  -5   2       11.19       10.74      0.95 o 
   2  -5   2      340.57      372.37      5.74 o 
   3  -5   2      250.75      237.77      4.04 o 
   4  -5   2      616.04      585.05      9.31 o 
   7  -5   2        1.15        0.99      0.99 o 
   8  -5   2       41.20       40.64      2.96 o 
   9  -5   2        1.87        3.94      1.97 o 
 -10  -4   2       11.46       22.41      5.17 o 
  -9  -4   2        4.13        0.99      3.69 o 
  -8  -4   2       21.58       28.08      4.93 o 
  -7  -4   2        9.53        6.89      2.52 o 
  -6  -4   2      162.30      174.97      6.53 o 
  -5  -4   2      205.74      179.06      5.54 o 
  -4  -4   2        0.89       -1.16      1.43 o 
  -3  -4   2       26.19       21.95      1.61 o 
  -2  -4   2       98.17      118.01      2.75 o 
  -1  -4   2       46.02       45.44      1.68 o 
   0  -4   2       76.37       77.99      1.62 o 
   1  -4   2      209.36      209.08      3.10 o 
   2  -4   2        0.98       -0.52      0.52 o 
   3  -4   2      127.85      120.98      2.51 o 
   4  -4   2       89.63       70.19      5.17 o 
   5  -4   2      123.53      126.96      2.96 o 
   6  -4   2      159.55      143.34      4.93 o 
   7  -4   2       56.17       55.25      3.32 o 
   8  -4   2        4.36        3.87      1.30 o 
   9  -4   2       24.84       26.85      3.20 o 
 -10  -3   2        0.42        7.14      4.19 o 
  -9  -3   2        2.16        2.96      3.45 o 
  -8  -3   2        0.46        0.62      3.20 o 
  -7  -3   2       18.09       18.16      3.13 o 
  -6  -3   2       29.19       27.85      3.13 o 
  -5  -3   2       53.35       59.26      3.94 o 
  -4  -3   2        0.21       -0.04      1.53 o 
  -3  -3   2      307.06      309.60      5.56 o 
  -2  -3   2      225.76      230.52      4.35 o 
  -1  -3   2       13.33       14.46      0.96 o 
   0  -3   2      327.63      309.32      3.80 o 
   1  -3   2       64.51       70.90      1.27 o 
   2  -3   2       16.06       17.01      0.95 o 
   3  -3   2      449.48      482.06      7.65 o 
   4  -3   2       14.07       11.21      0.77 o 
   5  -3   2      254.05      228.56      6.90 o 
   6  -3   2       58.72       55.79      2.35 o 
   7  -3   2        0.51        0.12      1.22 o 
   8  -3   2       34.93       37.25      2.59 o 
   9  -3   2       48.82       56.50      4.43 o 
  10  -3   2       18.42       29.80      3.69 o 
 -10  -2   2       14.41       20.69      4.68 o 
  -9  -2   2       11.85       15.53      3.13 o 
  -8  -2   2        1.84        1.74      2.83 o 
  -7  -2   2        4.05        1.85      2.26 o 
  -6  -2   2       15.31       14.32      2.61 o 
  -5  -2   2      739.30      696.48     14.89 o 
  -4  -2   2      189.30      183.14      5.40 o 
  -3  -2   2        0.37       -0.83      1.04 o 
  -2  -2   2     3257.53     3487.10     39.97 o 
  -1  -2   2      629.34      656.29      9.21 o 
   0  -2   2     1873.98     1821.55     16.66 o 
   1  -2   2      451.92      487.85      5.35 o 
   2  -2   2     2654.71     2780.89     40.02 o 
   3  -2   2       17.28       19.25      0.97 o 
   4  -2   2        6.07        6.16      0.77 o 
   5  -2   2      219.97      219.29      3.98 o 
   6  -2   2       99.16       86.58      3.13 o 
   7  -2   2       11.13        9.39      1.65 o 
   8  -2   2        0.16        0.25      1.47 o 
   9  -2   2        3.06        5.36      5.05 o 
  10  -2   2        0.17        2.91      1.82 o 
 -10  -1   2        1.91        1.60      3.08 o 
  -9  -1   2       29.59       35.25      3.66 o 
  -8  -1   2        0.94       -2.17      3.82 o 
  -7  -1   2       77.71       81.71      4.53 o 
  -6  -1   2        2.87        5.43      5.42 o 
  -5  -1   2       33.05       29.09      2.61 o 
  -4  -1   2       95.07      106.93      3.99 o 
  -3  -1   2      937.06      965.19     13.02 o 
  -2  -1   2     5955.36     5774.51    160.75 o 
  -1  -1   2    14593.32    13154.56    180.15 o 
   0  -1   2      516.88      529.85      7.60 o 
   1  -1   2    12492.49    11409.88    126.21 o 
   2  -1   2     5437.85     5488.83     79.42 o 
   3  -1   2      316.16      348.32      4.80 o 
   4  -1   2      138.85      124.41      2.55 o 
   5  -1   2      491.70      483.92      9.84 o 
   6  -1   2       35.67       32.78      2.71 o 
   7  -1   2       23.46       22.34      2.26 o 
   8  -1   2        0.15       -0.40      1.65 o 
   9  -1   2       18.39       21.83      3.69 o 
  10  -1   2       17.20       22.68      2.70 o 
 -10   0   2       11.74       10.79      5.17 o 
  -9   0   2        1.32        3.41      2.35 o 
  -8   0   2        1.51        2.20      2.17 o 
  -7   0   2       99.32       99.72      4.52 o 
  -6   0   2      115.89      108.59      4.53 o 
  -5   0   2       56.40       60.75      3.39 o 
  -4   0   2      399.82      441.26      7.62 o 
  -3   0   2        0.40        0.63      0.66 o 
  -2   0   2      101.84      111.56      2.14 o 
  -1   0   2     6947.67     6074.21    219.78 o 
   1   0   2    11011.56    10153.62     96.75 o 
   2   0   2     1020.90     1007.61     11.61 o 
   3   0   2      423.60      463.73      5.85 o 
   4   0   2      397.74      427.11      5.96 o 
   5   0   2       72.09       67.61      3.04 o 
   6   0   2       17.35       18.17      2.71 o 
   7   0   2      117.33      118.95      4.44 o 
   8   0   2        9.71       11.75      2.26 o 
   9   0   2        7.27       10.34      2.35 o 
  10   0   2        0.64        1.58      4.68 o 
 -10   1   2        2.84        5.02      2.35 o 
  -9   1   2        0.16        0.77      2.17 o 
  -8   1   2      299.53      283.36      8.10 o 
  -7   1   2        3.55        5.43      2.59 o 
  -6   1   2      259.58      245.49      6.62 o 
  -5   1   2      348.51      371.40      6.45 o 
  -4   1   2       36.46       42.86      1.61 o 
  -3   1   2        7.56       10.52      0.83 o 
  -2   1   2       54.90       50.91      1.41 o 
  -1   1   2      518.90      483.33      6.40 o 
   1   1   2      555.86      523.41      5.36 o 
   2   1   2       52.19       50.62      1.06 o 
   3   1   2       25.36       24.32      0.83 o 
   4   1   2      130.87      142.96      2.75 o 
   5   1   2      158.72      162.60      4.88 o 
   6   1   2       81.90       77.29      2.59 o 
   7   1   2       67.93       69.29      3.74 o 
   8   1   2       14.24       16.59      2.96 o 
   9   1   2       11.76       12.38      2.52 o 
  10   1   2        0.23        2.80      2.17 o 
 -10   2   2        9.84       12.07      5.30 o 
  -9   2   2        3.34        3.86      5.05 o 
  -8   2   2       69.07       69.20      3.82 o 
  -7   2   2     1429.55     1362.73     26.21 o 
  -6   2   2       20.85       22.75      2.35 o 
  -5   2   2        4.40        1.62      1.47 o 
  -4   2   2        8.73        8.87      1.18 o 
  -3   2   2      255.08      264.18      5.31 o 
  -2   2   2     1190.21     1203.58     18.12 o 
  -1   2   2     2909.10     2884.22     35.85 o 
   0   2   2     3893.06     1789.77     45.07 o 
   1   2   2     1666.78     1573.37     25.87 o 
   2   2   2     1539.27     1494.58     18.07 o 
   3   2   2      139.96      149.27      2.69 o 
   4   2   2       48.56       52.63      2.83 o 
   5   2   2      220.43      244.36      6.53 o 
   6   2   2      274.53      249.99      8.48 o 
   7   2   2       47.56       49.23      3.39 o 
   8   2   2      174.28      187.53      7.63 o 
   9   2   2        2.93        3.96      2.83 o 
  10   2   2        7.23        6.04      3.20 o 
 -10   3   2        0.05        6.55      4.68 o 
  -9   3   2       63.67       67.71      3.82 o 
  -8   3   2       22.12       26.12      2.52 o 
  -7   3   2       15.87       15.22      2.46 o 
  -6   3   2       15.30       15.18      1.82 o 
  -5   3   2        8.62       10.61      4.19 o 
  -4   3   2        7.35       10.84      1.72 o 
  -3   3   2       82.76       89.04      2.26 o 
  -2   3   2      867.43      903.03     16.19 o 
  -1   3   2       23.79       25.65      1.30 o 
   0   3   2    29516.04    24628.78    673.84 o 
   1   3   2      479.25      494.36      8.18 o 
   2   3   2      306.47      316.26      4.48 o 
   3   3   2       64.97       65.15      2.17 o 
   4   3   2       66.58       61.04      2.65 o 
   5   3   2       36.34       31.52      3.94 o 
   6   3   2      127.54      115.24      4.87 o 
   7   3   2     1279.50     1264.99     25.60 o 
   8   3   2      211.30      209.83      7.23 o 
   9   3   2       29.11       31.51      3.48 o 
  10   3   2        2.62        2.96      3.45 o 
 -10   4   2        0.52        2.22      2.96 o 
  -9   4   2        8.57       11.20      2.17 o 
  -8   4   2        0.80        0.49      2.34 o 
  -7   4   2       44.71       50.40      3.57 o 
  -6   4   2     1027.52     1006.99     15.36 o 
  -5   4   2        0.01        0.68      1.11 o 
  -4   4   2       50.24       46.32      1.57 o 
  -3   4   2      110.79      132.33      2.62 o 
  -2   4   2      154.58      162.68      3.72 o 
  -1   4   2     2882.02     2951.50     51.27 o 
   0   4   2     4751.06     4609.21     60.22 o 
   1   4   2     3027.07     3099.16     37.64 o 
   2   4   2      692.34      724.42     10.38 o 
   3   4   2       38.24       38.98      1.80 o 
   4   4   2      102.28       93.52      3.42 o 
   5   4   2       12.34        9.83      1.90 o 
   6   4   2        9.89       10.09      2.35 o 
   7   4   2        0.00       -1.61      2.96 o 
   8   4   2        0.69        3.41      3.69 o 
   9   4   2       43.25       43.10      5.66 o 
  10   4   2        0.43       -0.49      3.20 o 
  -9   5   2        0.25        0.49      2.46 o 
  -8   5   2        2.54       -1.33      1.47 o 
  -7   5   2      137.79      131.01      3.92 o 
  -6   5   2       77.01       74.15      2.59 o 
  -5   5   2        1.74        2.39      1.60 o 
  -4   5   2        0.69       -0.12      0.70 o 
  -3   5   2      318.24      340.48      7.08 o 
  -2   5   2      341.08      375.05      7.66 o 
  -1   5   2      228.54      220.18      4.30 o 
   0   5   2       34.29       31.40      1.38 o 
   1   5   2        4.88        2.05      0.81 o 
   2   5   2        9.54       10.66      1.04 o 
   3   5   2       33.64       42.75      1.97 o 
   4   5   2        6.32        5.86      1.74 o 
   5   5   2       29.28       24.58      2.43 o 
   6   5   2     1113.43     1076.98     18.90 o 
   7   5   2       60.19       64.38      5.30 o 
   8   5   2        0.47       -2.71      2.71 o 
   9   5   2        0.18        1.48      3.20 o 
  10   5   2        2.28        7.39      3.94 o 
  -9   6   2        0.22       -2.22      2.22 o 
  -8   6   2       69.95       66.74      4.19 o 
  -7   6   2       57.02       57.45      2.31 o 
  -6   6   2       22.81       24.64      1.47 o 
  -5   6   2      226.57      225.48      4.70 o 
  -4   6   2      259.90      271.53      6.14 o 
  -3   6   2       67.96       80.07      2.82 o 
  -2   6   2      613.71      648.22     14.16 o 
  -1   6   2      227.10      246.14      4.18 o 
   0   6   2     2204.65     2352.48     31.66 o 
   1   6   2      127.02      151.43      4.13 o 
   2   6   2      665.58      701.54     12.12 o 
   3   6   2        0.00        0.97      0.46 o 
   4   6   2        5.01        4.95      1.62 o 
   5   6   2        5.71        2.54      1.97 o 
   6   6   2      128.79      120.99      4.70 o 
   7   6   2      107.56      115.26      8.37 o 
   8   6   2        0.90        2.46      3.20 o 
   9   6   2       10.73        8.62      4.19 o 
  -9   7   2       43.48       42.85      3.69 o 
  -8   7   2      160.44      148.51      5.91 o 
  -6   7   2      145.44      140.38      4.68 o 
  -5   7   2       35.02       31.29      1.60 o 
  -4   7   2       20.11       23.14      1.71 o 
  -3   7   2       44.16       51.04      2.48 o 
  -2   7   2      268.76      294.55      4.94 o 
  -1   7   2      204.96      205.90      3.91 o 
   0   7   2      167.01      156.54      3.37 o 
   1   7   2      553.34      562.71      7.75 o 
   2   7   2       67.83       75.77      2.64 o 
   3   7   2      314.01      340.09      6.45 o 
   4   7   2       72.39       75.41      3.68 o 
   5   7   2      174.52      168.99      5.42 o 
   6   7   2        1.62        2.58      2.64 o 
   7   7   2       31.52       31.91      3.82 o 
   8   7   2       54.62       52.95      6.16 o 
   9   7   2        1.59        7.63      3.94 o 
  -5   8   2        8.56       11.35      2.46 o 
  -4   8   2      231.23      227.74      6.03 o 
  -3   8   2       31.97       30.17      2.18 o 
  -2   8   2       14.39       19.87      1.44 o 
  -1   8   2       74.72       76.68      2.54 o 
   0   8   2      273.30      269.23      5.05 o 
   1   8   2      181.44      174.88      4.64 o 
   2   8   2        8.96        9.22      1.46 o 
   3   8   2       25.29       21.54      2.42 o 
   4   8   2       47.77       45.08      2.64 o 
   5   8   2      247.80      243.33      8.69 o 
   6   8   2      116.24      112.45      6.27 o 
   7   8   2       11.65       19.81      3.67 o 
   8   8   2      296.68      274.86     13.79 o 
   9   8   2       28.20       36.20      6.16 o 
  -6   9   2        2.25        2.46      1.23 o 
  -5   9   2      109.35      130.53      7.88 o 
  -4   9   2        0.60       -0.76      1.10 o 
  -3   9   2       60.80       53.96      2.53 o 
  -2   9   2        0.67        1.19      1.10 o 
  -1   9   2      155.78      160.16      5.07 o 
   0   9   2       10.74       12.64      1.49 o 
   1   9   2      199.11      204.73      6.98 o 
   2   9   2       37.46       51.32      3.00 o 
   3   9   2        1.01        0.86      1.71 o 
   4   9   2      201.00      201.74      7.87 o 
   5   9   2        6.56        3.88      2.72 o 
   6   9   2       61.01       65.56      5.21 o 
   7   9   2       74.20       82.50      7.76 o 
   8   9   2        1.60       -1.97      3.45 o 
  -7  10   2        1.61        2.22      3.20 o 
  -6  10   2        0.18        4.68      3.45 o 
  -5  10   2      114.01      116.86      5.54 o 
  -4  10   2      118.42      109.78      3.66 o 
  -3  10   2      131.60      106.51      4.50 o 
  -2  10   2      155.49      169.55      4.75 o 
  -1  10   2       26.84       33.37      4.50 o 
   0  10   2        6.10        5.65      2.27 o 
   1  10   2       17.33       14.58      1.95 o 
   2  10   2      545.55      538.84     11.00 o 
   3  10   2      122.85      101.62      5.55 o 
   4  10   2       92.59       92.73      5.62 o 
   5  10   2       76.45       76.81      5.44 o 
   6  10   2        5.79        7.34      3.28 o 
   7  10   2        3.62        6.34      3.46 o 
   8  10   2        1.10        8.34      3.49 o 
  -7  11   2       14.24       18.34      5.05 o 
  -6  11   2        1.08        0.69      1.52 o 
  -5  11   2        6.28        5.83      2.86 o 
  -4  11   2      297.96      308.55      7.19 o 
  -3  11   2       47.71       44.32      2.70 o 
  -2  11   2        2.40        1.38      1.58 o 
  -1  11   2        4.14        4.07      1.61 o 
   0  11   2       37.50       41.58      3.94 o 
   1  11   2      174.06      173.73      5.34 o 
   2  11   2        0.09       -1.43      2.05 o 
   3  11   2      196.09      166.29      7.20 o 
   4  11   2        8.32        6.61      4.06 o 
   5  11   2       78.68       73.26      5.55 o 
   6  11   2        9.72       15.01      3.77 o 
   7  11   2        0.47       -2.59      2.59 o 
  -6  12   2        3.14        7.39      2.12 o 
  -5  12   2       19.38       23.05      2.38 o 
  -4  12   2       26.61       23.85      2.56 o 
  -3  12   2      267.82      271.85      6.97 o 
  -2  12   2      103.35      101.89      4.15 o 
  -1  12   2        0.08        0.82      1.64 o 
   0  12   2        6.57        7.38      2.77 o 
   1  12   2      160.21      150.97     10.84 o 
   2  12   2       36.55       33.37      3.50 o 
   3  12   2      230.85      218.37      8.87 o 
   4  12   2       46.90       48.45      4.51 o 
   5  12   2       44.25       49.19      8.37 o 
   6  12   2        2.15        2.84      3.26 o 
   7  12   2        6.84       11.12      4.31 o 
  -5  13   2       11.53       13.45      2.23 o 
  -4  13   2       61.25       65.56      3.68 o 
  -3  13   2       49.77       46.83      3.24 o 
  -2  13   2        2.50        3.21      2.56 o 
  -1  13   2       14.87       11.28      2.78 o 
   0  13   2        2.79       -3.94      3.94 o 
   1  13   2       16.56       13.30      5.42 o 
   2  13   2        1.72       -3.45      4.43 o 
   3  13   2        5.28       -0.99      5.42 o 
   4  13   2      257.90      238.65     16.01 o 
   5  13   2        0.80        2.14      2.88 o 
   6  13   2        8.74       10.87      5.91 o 
  -4  14   2        4.59        6.51      2.27 o 
  -3  14   2        5.32        7.92      2.39 o 
  -2  14   2        4.14        4.85      2.82 o 
  -1  14   2       17.16       13.86      3.23 o 
   0  14   2       24.12       24.43      3.94 o 
   1  14   2        6.03        7.14      5.42 o 
   2  14   2        3.34       -3.45      4.93 o 
   3  14   2        2.32       -5.17      5.17 o 
   4  14   2        0.73       -4.43      6.90 o 
   5  14   2        1.27       -2.96      6.90 o 
  -2  15   2       43.38       59.57      5.14 o 
  -1  15   2        1.68        0.85      4.06 o 
   0  15   2        0.90       -2.64      2.64 o 
   1  15   2        8.18        7.14      6.16 o 
   2  15   2       20.27        6.16      7.14 o 
   3  15   2       21.13       18.47      7.88 o 
  -3 -14   3        2.84        0.74      7.63 o 
  -2 -14   3       11.52       12.81      8.13 o 
  -1 -14   3       21.83       16.25      7.63 o 
   0 -14   3       12.77        7.49     13.79 o 
   1 -14   3       29.25       29.81      4.60 o 
   2 -14   3        9.06       10.97      3.64 o 
  -4 -13   3        0.41        0.25      7.39 o 
  -3 -13   3        0.86       -6.16      6.16 o 
  -2 -13   3        1.91       -2.71      5.91 o 
  -1 -13   3        3.42        0.74      5.91 o 
   0 -13   3        0.04        2.82      3.09 o 
   1 -13   3       35.73       34.69      4.24 o 
   2 -13   3        0.12       -2.50      2.50 o 
   3 -13   3       23.75       29.47      5.54 o 
   4 -13   3        7.73        8.45      2.64 o 
  -6 -12   3       31.14       45.35     10.59 o 
  -5 -12   3       42.03       37.19      9.36 o 
  -4 -12   3       77.02       62.31      9.61 o 
  -3 -12   3       21.71       14.28      7.39 o 
  -2 -12   3       16.31       15.52      6.65 o 
  -1 -12   3       25.49       17.98      6.16 o 
   0 -12   3       24.45       27.97      3.90 o 
   1 -12   3        1.03       -0.29      2.41 o 
   2 -12   3       24.97       23.83      2.89 o 
   3 -12   3       16.10       16.97      2.71 o 
   4 -12   3       16.61       20.50      2.72 o 
   5 -12   3        0.35        0.20      1.99 o 
  -7 -11   3        4.09        9.36      4.19 o 
  -6 -11   3        2.81        3.14      3.39 o 
  -5 -11   3       31.64       42.46     11.94 o 
  -4 -11   3        1.84        5.16      3.45 o 
  -3 -11   3       11.54       11.37      3.13 o 
  -2 -11   3        1.76        0.74      5.17 o 
  -1 -11   3        7.47        1.97      4.93 o 
   0 -11   3        5.98        2.99      2.96 o 
   1 -11   3        8.65        5.78      2.22 o 
   2 -11   3        0.05        1.14      1.90 o 
   3 -11   3        7.23        5.96      2.07 o 
   4 -11   3       14.71       12.48      2.35 o 
   5 -11   3       31.28       36.64      2.93 o 
   6 -11   3       22.06       22.35      2.56 o 
  -7 -10   3       22.97       26.01      4.55 o 
  -6 -10   3       10.51        9.92      3.60 o 
  -5 -10   3       23.34       33.96      4.50 o 
  -4 -10   3        0.31        2.61      2.87 o 
  -3 -10   3        2.34       -1.48      2.24 o 
  -2 -10   3       82.44       87.38      9.24 o 
  -1 -10   3       13.13       12.44      2.13 o 
   0 -10   3        0.19       -2.32      2.36 o 
   1 -10   3        3.71        2.92      1.90 o 
   2 -10   3       35.56       30.57      2.73 o 
   3 -10   3        0.40        3.41      1.79 o 
   4 -10   3        0.12       -1.29      1.63 o 
   5 -10   3        2.55        2.87      1.77 o 
   6 -10   3        2.40       -1.16      1.58 o 
   7 -10   3        0.00       -0.49      2.22 o 
  -8  -9   3       20.80       21.43      5.91 o 
  -7  -9   3       10.93       10.09      3.60 o 
  -6  -9   3       13.80       16.98      3.96 o 
  -5  -9   3       19.24       20.05      4.80 o 
  -4  -9   3        6.92        4.31      3.05 o 
  -3  -9   3       35.03       31.10      3.78 o 
  -2  -9   3        3.98        7.07      2.06 o 
  -1  -9   3        1.09        1.47      1.71 o 
   0  -9   3        0.50        0.20      1.61 o 
   1  -9   3        0.05        1.23      1.74 o 
   2  -9   3       18.30       21.85      2.27 o 
   3  -9   3        1.97        2.05      1.69 o 
   4  -9   3        1.08       -1.48      1.48 o 
   5  -9   3        0.74        0.56      1.90 o 
   6  -9   3        4.46        3.40      1.64 o 
   7  -9   3        5.17        5.91      1.97 o 
  -8  -8   3        3.38        8.37      4.43 o 
  -7  -8   3        0.00        1.48      3.69 o 
  -6  -8   3        0.32       -0.07      2.76 o 
  -5  -8   3      207.55      204.58      8.64 o 
  -4  -8   3        5.21        7.80      3.01 o 
  -3  -8   3       34.08       31.16      2.86 o 
  -2  -8   3      349.55      363.10      8.41 o 
  -1  -8   3       48.69       52.48      4.30 o 
   0  -8   3        7.59       10.08      1.79 o 
   1  -8   3        0.02        0.11      1.40 o 
   2  -8   3      540.96      558.34      9.01 o 
   3  -8   3       17.63       18.69      1.99 o 
   4  -8   3        0.82       -0.85      1.34 o 
   5  -8   3       40.52       41.53      2.38 o 
   6  -8   3        3.91        0.72      1.41 o 
   7  -8   3        7.71       11.58      3.45 o 
  -9  -7   3        2.72        7.88      4.43 o 
  -8  -7   3       35.82       50.74      6.65 o 
  -7  -7   3        4.82        6.90      4.19 o 
  -6  -7   3        0.00        1.39      4.80 o 
  -5  -7   3       21.37       25.47      4.31 o 
  -4  -7   3      213.01      208.65      7.98 o 
  -3  -7   3       93.06       89.24      3.70 o 
  -2  -7   3      241.66      242.98      5.24 o 
  -1  -7   3        2.33        3.15      1.73 o 
   0  -7   3       31.71       32.99      2.03 o 
   1  -7   3       38.24       40.56      3.02 o 
   2  -7   3        1.89        2.29      1.26 o 
   3  -7   3      115.91      105.35      2.93 o 
   4  -7   3        6.30        7.85      1.16 o 
   5  -7   3       80.80       76.85      2.72 o 
   6  -7   3       12.21       16.75      3.20 o 
   7  -7   3        3.17        5.42      2.71 o 
  -9  -6   3        3.74        5.17      3.94 o 
  -8  -6   3       60.61       55.41      6.65 o 
  -7  -6   3       63.64       57.39      6.65 o 
  -6  -6   3        0.58       -2.59      2.59 o 
  -5  -6   3      229.35      217.57      6.38 o 
  -4  -6   3      943.31      905.79     18.76 o 
  -3  -6   3       25.94       25.02      2.11 o 
  -2  -6   3        0.05        0.97      1.34 o 
  -1  -6   3      422.13      444.56      7.41 o 
   0  -6   3       60.88       63.99      2.45 o 
   1  -6   3      207.98      218.22      5.12 o 
   2  -6   3        3.82        2.85      1.35 o 
   3  -6   3      129.69      121.58      2.92 o 
   4  -6   3      431.93      418.00      5.71 o 
   5  -6   3      102.91       95.22      2.32 o 
   6  -6   3        3.99        4.19      1.23 o 
   8  -6   3       20.95       21.92      1.97 o 
   9  -6   3        0.12        2.71      1.72 o 
  -9  -5   3       10.67       18.23      4.93 o 
  -8  -5   3       63.63       73.89      7.39 o 
  -7  -5   3        3.41        5.66      3.94 o 
  -6  -5   3        0.84       -1.35      2.34 o 
  -5  -5   3      304.75      277.79      8.48 o 
  -4  -5   3        4.14       -0.09      1.60 o 
  -3  -5   3      396.54      389.75      8.38 o 
  -2  -5   3       30.43       40.52      2.67 o 
  -1  -5   3      246.33      253.30      4.26 o 
   0  -5   3        4.69        4.91      1.12 o 
   1  -5   3      178.31      199.87      3.29 o 
   2  -5   3       52.17       62.33      1.73 o 
   3  -5   3       51.88       48.94      1.48 o 
   4  -5   3      472.28      435.67      6.59 o 
   5  -5   3      178.50      168.45      3.74 o 
   6  -5   3       17.44       17.98      1.48 o 
   7  -5   3       37.33       35.51      1.67 o 
   8  -5   3        1.26        1.48      1.48 o 
   9  -5   3        1.06       -0.49      1.72 o 
 -10  -4   3        4.21        4.68      3.69 o 
  -9  -4   3        4.32        6.65      4.19 o 
  -8  -4   3       41.17       42.12      5.66 o 
  -7  -4   3      193.13      169.07      6.79 o 
  -6  -4   3        8.96        8.48      2.70 o 
  -5  -4   3      252.95      255.29      7.83 o 
  -4  -4   3      236.02      256.73      7.35 o 
  -3  -4   3        0.25       -0.72      1.17 o 
  -2  -4   3        1.64        2.77      1.22 o 
  -1  -4   3        1.63        0.17      0.97 o 
   0  -4   3        0.00        0.08      0.66 o 
   1  -4   3        2.26        2.28      0.54 o 
   2  -4   3       75.68       77.95      1.88 o 
   3  -4   3      512.65      507.48      6.43 o 
   4  -4   3      135.71      134.19      4.11 o 
   5  -4   3      180.59      175.55      3.83 o 
   6  -4   3       12.77       12.33      1.04 o 
   7  -4   3        1.02        2.07      0.83 o 
   8  -4   3       32.45       36.64      2.17 o 
   9  -4   3       12.84       17.24      2.71 o 
 -10  -3   3        8.99        9.36      4.43 o 
  -9  -3   3       35.82       41.13      5.91 o 
  -8  -3   3       35.27       30.76      3.82 o 
  -7  -3   3        3.00        3.45      2.44 o 
  -6  -3   3        0.03       -1.95      2.17 o 
  -5  -3   3       15.10       11.64      2.61 o 
  -4  -3   3       15.99       14.12      1.98 o 
  -3  -3   3     2093.85     2201.21     29.41 o 
  -2  -3   3     2262.02     2441.64     50.44 o 
  -1  -3   3        2.86        2.68      0.81 o 
   0  -3   3        0.83        1.98      0.55 o 
   1  -3   3        5.30        5.06      0.54 o 
   2  -3   3     1840.19     2015.57     23.02 o 
   3  -3   3     1376.77     1449.49     21.19 o 
   4  -3   3      303.99      318.96      6.77 o 
   5  -3   3      409.10      395.29      7.84 o 
   6  -3   3        0.39       -0.28      0.75 o 
   7  -3   3      242.67      225.86      5.57 o 
   8  -3   3       30.80       31.41      2.17 o 
   9  -3   3       20.68       29.96      3.45 o 
 -10  -2   3        0.94        5.42      3.94 o 
  -9  -2   3       54.88       63.76     11.08 o 
  -8  -2   3        2.34        3.47      2.52 o 
  -7  -2   3       15.21       18.83      2.87 o 
  -6  -2   3      107.66       95.60      5.30 o 
  -5  -2   3       46.65       35.49      3.13 o 
  -4  -2   3        2.06        5.02      1.82 o 
  -3  -2   3     2347.22     2507.60     33.07 o 
  -2  -2   3      151.07      140.86      3.32 o 
  -1  -2   3     5370.55     5114.85     63.85 o 
   0  -2   3        0.91        1.19      0.44 o 
   1  -2   3     5557.82     5315.04     65.07 o 
   2  -2   3      793.24      824.98      8.90 o 
   3  -2   3       49.99       51.56      1.59 o 
   4  -2   3        8.24       11.13      0.64 o 
   5  -2   3       35.20       33.77      1.46 o 
   6  -2   3        3.22        3.42      1.30 o 
   7  -2   3        0.04        0.99      1.39 o 
   8  -2   3       49.21       44.11      3.20 o 
   9  -2   3       49.93       55.08      3.31 o 
  10  -2   3       16.94       26.43      2.59 o 
 -10  -1   3        1.81        5.42      3.69 o 
  -9  -1   3       23.58       25.11      3.39 o 
  -8  -1   3       29.30       31.40      3.31 o 
  -7  -1   3       36.47       31.44      3.12 o 
  -6  -1   3       22.70       27.91      2.96 o 
  -5  -1   3      100.86       83.07      4.26 o 
  -4  -1   3        0.00       -0.86      1.57 o 
  -3  -1   3      192.79      222.39      4.09 o 
  -2  -1   3       85.19       75.54      1.78 o 
  -1  -1   3     5035.66     4883.65     57.90 o 
   0  -1   3       31.20       34.81      0.95 o 
   1  -1   3     4442.38     4335.17     34.84 o 
   2  -1   3        0.29        0.08      0.33 o 
   3  -1   3     3160.96     3412.49     43.00 o 
   4  -1   3       18.27       16.41      0.97 o 
   5  -1   3        2.03        1.70      0.94 o 
   6  -1   3      110.76      100.12      3.66 o 
   7  -1   3       13.60       10.40      1.92 o 
   8  -1   3        1.43        2.68      2.71 o 
   9  -1   3       11.46       13.87      2.17 o 
  10  -1   3        3.50        6.40      2.09 o 
 -10   0   3       10.95       13.34      2.96 o 
  -9   0   3       15.19       15.26      3.04 o 
  -8   0   3        8.69        7.39      2.44 o 
  -7   0   3      123.33      113.94      5.05 o 
  -6   0   3      409.69      376.58      9.40 o 
  -5   0   3      243.63      258.60      7.05 o 
  -4   0   3      203.94      226.66      6.01 o 
  -3   0   3     2719.06     3039.26     38.42 o 
  -2   0   3     1277.89     1361.39     15.71 o 
  -1   0   3     4480.21     4320.60     71.23 o 
   0   0   3       13.03       10.63      0.81 o 
   1   0   3     4901.63     4746.66     39.76 o 
   2   0   3      316.81      323.64      3.03 o 
   3   0   3     1383.80     1507.25     17.54 o 
   4   0   3       44.57       42.90      1.31 o 
   5   0   3       22.57       13.92      2.59 o 
   6   0   3        7.03        7.82      1.85 o 
   7   0   3       55.82       58.52      3.31 o 
   8   0   3       22.61       23.98      2.61 o 
   9   0   3        0.00        1.45      1.82 o 
  10   0   3        8.53       11.76      2.44 o 
 -10   1   3        1.24        3.08      3.08 o 
  -9   1   3       82.11       84.01      8.99 o 
  -8   1   3        7.80        8.25      2.44 o 
  -7   1   3      201.63      203.95     12.19 o 
  -6   1   3      201.45      192.07      6.40 o 
  -5   1   3       21.63       24.63      2.35 o 
  -4   1   3       95.95      105.45      2.75 o 
  -3   1   3       91.46      102.28      2.49 o 
  -2   1   3       25.66       30.39      0.97 o 
  -1   1   3      862.07      880.35      9.32 o 
   0   1   3        1.26        1.85      0.22 o 
   1   1   3      471.51      482.77      4.68 o 
   2   1   3     1005.20     1041.53      9.15 o 
   3   1   3      502.68      540.42      6.17 o 
   4   1   3      288.30      330.78      5.86 o 
   5   1   3      192.69      211.81      5.74 o 
   6   1   3      372.26      349.30      6.56 o 
   7   1   3       78.62       73.55      7.02 o 
   8   1   3        4.52        4.95      2.00 o 
   9   1   3        8.69       11.69      3.32 o 
  10   1   3        5.60       10.35      2.46 o 
 -10   2   3        2.01        6.16      3.94 o 
  -9   2   3       13.89       16.01      4.80 o 
  -8   2   3       60.70       55.08      5.54 o 
  -7   2   3       14.06       14.94      3.32 o 
  -6   2   3       79.55       78.17      3.74 o 
  -5   2   3        5.67        5.38      2.59 o 
  -4   2   3        0.11        2.32      1.18 o 
  -3   2   3       14.60       14.56      0.79 o 
  -2   2   3      380.31      396.54      4.82 o 
  -1   2   3      157.74      165.90      2.07 o 
   0   2   3       16.04       16.18      1.08 o 
   1   2   3       52.49       56.05      1.10 o 
   2   2   3     1182.05     1217.93     16.72 o 
   3   2   3      193.54      212.26      3.17 o 
   4   2   3        2.36        1.98      0.92 o 
   5   2   3       25.24       25.48      1.67 o 
   6   2   3      204.98      191.72      4.67 o 
   7   2   3      227.03      225.34      6.88 o 
   8   2   3        0.41        0.00      2.09 o 
   9   2   3      109.98      119.39      5.57 o 
  10   2   3        5.24       10.00      2.52 o 
 -10   3   3        0.26        4.09      7.02 o 
  -9   3   3        2.73        3.20      2.71 o 
  -8   3   3      137.83      133.27      5.05 o 
  -7   3   3      153.53      151.06      5.14 o 
  -6   3   3      289.00      274.34      5.49 o 
  -5   3   3       44.59       44.38      1.93 o 
  -4   3   3      322.72      351.61      5.88 o 
  -3   3   3     1079.59     1198.43     17.77 o 
  -2   3   3      644.88      679.98      8.71 o 
  -1   3   3       94.82       94.58      1.69 o 
   0   3   3       26.38       24.61      1.60 o 
   1   3   3      143.18      142.94      2.38 o 
   2   3   3      923.02      935.05     11.37 o 
   3   3   3      536.09      572.93      8.48 o 
   4   3   3       18.90       17.97      1.73 o 
   5   3   3       19.73       16.53      2.26 o 
   6   3   3       94.46       99.95      3.44 o 
   7   3   3       45.26       49.44      3.57 o 
   8   3   3        4.94        3.45      2.26 o 
   9   3   3        9.13       12.69      2.79 o 
  10   3   3        2.79        2.46      3.45 o 
 -10   4   3        0.02        0.74      2.96 o 
  -9   4   3        8.61        9.44      2.35 o 
  -8   4   3      104.98      103.93      4.26 o 
  -7   4   3        0.64       -1.54      1.54 o 
  -6   4   3        9.84        7.56      1.15 o 
  -5   4   3       34.25       33.29      1.58 o 
  -4   4   3       93.01       96.41      2.70 o 
  -3   4   3      273.90      296.91      5.92 o 
  -2   4   3       83.68       87.31      2.59 o 
  -1   4   3      413.57      402.64      6.34 o 
   0   4   3       30.42       30.22      1.22 o 
   1   4   3      250.94      241.43      5.13 o 
   2   4   3       17.95       19.37      1.17 o 
   3   4   3      508.96      550.99      8.42 o 
   4   4   3      386.70      416.70      8.17 o 
   5   4   3       11.38       10.44      1.90 o 
   6   4   3      298.29      291.26      8.27 o 
   7   4   3      225.64      230.90      7.57 o 
   8   4   3      148.99      154.18      6.27 o 
   9   4   3        1.06        1.23      3.20 o 
  10   4   3        0.06        3.94      3.45 o 
  -9   5   3        2.58        7.55      2.07 o 
  -8   5   3        0.00        0.92      1.65 o 
  -7   5   3      134.27      134.45      4.26 o 
  -6   5   3       54.49       50.92      1.87 o 
  -5   5   3        0.00        0.74      1.35 o 
  -4   5   3        3.33        3.46      0.87 o 
  -3   5   3      431.34      458.98      7.34 o 
  -2   5   3       98.50       82.56      4.80 o 
  -1   5   3     1427.86     1503.38     21.69 o 
   0   5   3       12.69       11.70      0.97 o 
   1   5   3     1595.08     1712.87     20.25 o 
   2   5   3       74.13       67.35      2.59 o 
   3   5   3      435.75      459.45      7.46 o 
   4   5   3        0.31        0.15      1.27 o 
   5   5   3       34.42       33.83      2.54 o 
   6   5   3       57.84       48.72      2.99 o 
   7   5   3       30.64       27.92      4.93 o 
   8   5   3       51.15       45.07      5.42 o 
   9   5   3        2.71        7.63      3.69 o 
  10   5   3        0.16        8.87      3.94 o 
  -9   6   3        7.92       13.55      3.20 o 
  -8   6   3       65.96       61.42      5.30 o 
  -7   6   3       54.07       48.86      4.56 o 
  -6   6   3       27.20       26.41      1.65 o 
  -5   6   3       19.72       20.69      1.30 o 
  -4   6   3        3.29        1.72      1.57 o 
  -3   6   3      478.08      527.99     10.53 o 
  -2   6   3       66.36       72.86      2.77 o 
  -1   6   3      185.45      200.70      3.17 o 
   0   6   3        0.27       -0.20      0.78 o 
   1   6   3       29.55       34.59      1.61 o 
   2   6   3        5.31        6.00      1.12 o 
   3   6   3      701.31      738.20     13.09 o 
   4   6   3        0.59       -1.74      1.74 o 
   5   6   3       11.83       10.54      2.19 o 
   6   6   3      200.24      205.36      6.07 o 
   7   6   3      141.27      140.88      8.62 o 
   8   6   3       13.33       16.75      4.19 o 
   9   6   3        5.05        4.68      3.69 o 
  -9   7   3       61.91       56.65      4.68 o 
  -8   7   3      438.79      436.42     13.55 o 
  -7   7   3       35.38       36.87      2.00 o 
  -6   7   3       24.30       23.40      2.22 o 
  -5   7   3        8.09        5.48      1.23 o 
  -4   7   3       72.41       80.40      2.37 o 
  -3   7   3       89.68       90.74      3.25 o 
  -2   7   3       21.23       23.24      1.82 o 
  -1   7   3      338.37      362.73      5.13 o 
   0   7   3        1.53        0.48      0.87 o 
   1   7   3     1059.20     1100.78     15.53 o 
   2   7   3        1.04        0.65      1.11 o 
   3   7   3      164.94      163.85      4.09 o 
   4   7   3      113.32      114.27      3.64 o 
   5   7   3       33.35       29.78      2.59 o 
   6   7   3       45.36       51.94      8.13 o 
   7   7   3      158.49      155.35      7.26 o 
   8   7   3        1.51        1.72      3.45 o 
   9   7   3       15.86       15.52      4.43 o 
  -8   8   3        9.08        2.46      1.97 o 
  -7   8   3        3.82        3.45      1.48 o 
  -6   8   3      117.23      118.71      4.68 o 
  -5   8   3      181.04      175.60      5.91 o 
  -4   8   3       10.14        9.05      1.49 o 
  -3   8   3        5.09        3.58      1.41 o 
  -2   8   3        5.28        5.85      1.06 o 
  -1   8   3      733.95      767.62      9.80 o 
   0   8   3        1.16        1.65      1.07 o 
   1   8   3      937.37      964.53     16.37 o 
   2   8   3       12.05       13.55      1.56 o 
   3   8   3        0.17        2.28      1.45 o 
   4   8   3       18.23       22.96      2.09 o 
   5   8   3       62.94       64.03      4.66 o 
   6   8   3       12.81       10.80      3.01 o 
   7   8   3      100.89       95.53      5.96 o 
   8   8   3      233.31      246.53     13.05 o 
   9   8   3       26.01       27.34      5.66 o 
  -8   9   3        0.34       -1.48      1.48 o 
  -7   9   3       15.01       19.70      1.97 o 
  -6   9   3        0.12       -1.23      1.23 o 
  -5   9   3       54.25       59.88      2.95 o 
  -4   9   3        2.66        0.74      2.22 o 
  -3   9   3       93.30       85.33      2.67 o 
  -2   9   3       30.31       39.00      1.88 o 
  -1   9   3      136.47      141.04      2.99 o 
   0   9   3        3.21        2.51      1.24 o 
   1   9   3       62.18       70.04      3.28 o 
   2   9   3      173.53      185.08      5.39 o 
   3   9   3       56.01       44.61      2.91 o 
   4   9   3       62.58       56.43      7.27 o 
   5   9   3       42.37       36.45      4.14 o 
   6   9   3      111.67      123.06      6.86 o 
   7   9   3        1.43        3.68      2.91 o 
   8   9   3       17.37       15.02      4.68 o 
  -5  10   3       52.25       54.99      2.61 o 
  -4  10   3       41.49       33.87      2.29 o 
  -3  10   3       14.81       18.00      2.79 o 
  -2  10   3      978.79      933.02     15.92 o 
  -1  10   3       22.08       20.69      1.72 o 
   0  10   3       10.06       13.36      1.75 o 
   1  10   3      295.41      299.92      7.02 o 
   2  10   3      257.12      238.33      6.32 o 
   3  10   3       79.88       56.68      4.14 o 
   4  10   3        1.23        2.54      2.46 o 
   5  10   3       85.89       94.87      5.98 o 
   6  10   3        0.24        0.39      2.76 o 
   7  10   3       11.92       14.33      3.73 o 
   8  10   3        2.43        2.05      3.08 o 
  -7  11   3        0.13        2.05      1.54 o 
  -6  11   3        3.93        6.57      2.09 o 
  -5  11   3       43.32       44.83      2.12 o 
  -4  11   3       18.83       23.32      2.14 o 
  -3  11   3      168.77      174.22      8.38 o 
  -2  11   3       74.64       72.89      3.31 o 
  -1  11   3       65.16       67.11      3.17 o 
   0  11   3        3.26        5.13      2.71 o 
   1  11   3      119.50      120.76      4.42 o 
   2  11   3       60.13       52.34      3.96 o 
   3  11   3       15.92       19.38      3.13 o 
   4  11   3       15.11       10.60      3.05 o 
   5  11   3      116.07      109.98      6.45 o 
   6  11   3       19.06       17.28      4.93 o 
   7  11   3        1.41        2.22      3.28 o 
  -6  12   3        2.73        4.42      1.93 o 
  -5  12   3       61.95       68.47      2.71 o 
  -4  12   3       68.43       69.79      3.44 o 
  -3  12   3      150.68      140.36      4.73 o 
  -2  12   3       56.47       57.58      3.23 o 
  -1  12   3       65.30       60.67      3.23 o 
   0  12   3        1.62        1.60      3.32 o 
   1  12   3       46.09       41.62      6.40 o 
   2  12   3      253.90      261.58      8.76 o 
   3  12   3       24.96       22.67      3.55 o 
   4  12   3       90.02      103.33     11.21 o 
   5  12   3        2.77        6.64      5.42 o 
   6  12   3       17.46       17.94      3.83 o 
   7  12   3        3.74        4.91      6.40 o 
  -5  13   3       18.05       24.61      2.04 o 
  -4  13   3        1.32        1.05      1.76 o 
  -3  13   3        5.03        3.63      1.93 o 
  -2  13   3        0.08       -0.70      1.63 o 
  -1  13   3       19.69       19.87      2.49 o 
   0  13   3        0.98        2.22      3.94 o 
   1  13   3       26.80       29.80      6.40 o 
   2  13   3        6.87        4.68      4.93 o 
   3  13   3        1.14        1.72      5.42 o 
   4  13   3        4.10        0.69      3.57 o 
   5  13   3       49.95       53.26      6.40 o 
   6  13   3        0.21        3.27      5.30 o 
  -4  14   3       92.50      108.48      4.76 o 
  -3  14   3        2.40        3.27      2.19 o 
  -2  14   3       24.63       20.25      3.42 o 
  -1  14   3        3.75        2.81      2.54 o 
   0  14   3        0.68        0.23      2.50 o 
   1  14   3        3.59        7.63      5.17 o 
   2  14   3        5.26        7.88      5.91 o 
   3  14   3       22.57       13.55      7.14 o 
   4  14   3       17.46       24.63      7.88 o 
   5  14   3       17.88       17.24      7.88 o 
  -3  15   3       23.29       21.41      6.90 o 
  -2  15   3        2.22       -0.39      4.56 o 
  -1  15   3        0.21       -2.64      2.64 o 
   0  15   3        1.70        3.72      3.05 o 
   1  15   3       23.08       20.69      6.65 o 
   2  15   3        0.10        5.42      6.40 o 
   3  15   3      170.19      194.07     16.01 o 
   4  15   3       14.75        9.61      7.63 o 
  -2 -14   4       26.41       26.35      9.36 o 
  -1 -14   4        0.80       -3.35      6.03 o 
   0 -14   4       53.43       37.96      7.39 o 
   1 -14   4       69.38       59.06      5.78 o 
  -4 -13   4        6.24       10.34      7.39 o 
  -3 -13   4        4.31       -3.45      7.14 o 
  -2 -13   4        6.50        1.72      6.16 o 
  -1 -13   4       17.94       19.21      7.63 o 
   0 -13   4       86.96       81.76      6.03 o 
   1 -13   4        0.06       -4.56      7.63 o 
   2 -13   4       22.35       27.36      4.26 o 
   3 -13   4       10.05       11.80      3.78 o 
  -5 -12   4       85.53       91.13     11.58 o 
  -4 -12   4       23.91       17.73      7.88 o 
  -3 -12   4        0.59       -1.97      6.16 o 
  -2 -12   4        1.18       -5.91      5.91 o 
  -1 -12   4       82.99       78.81      9.36 o 
   0 -12   4       13.79       15.50      3.73 o 
   1 -12   4       58.71       54.32      4.78 o 
   2 -12   4       12.88       10.99      4.80 o 
   3 -12   4       13.56       11.94      4.09 o 
   4 -12   4        5.62       -0.37      2.99 o 
  -6 -11   4        1.89        8.25      3.26 o 
  -5 -11   4        2.54        5.13      3.11 o 
  -4 -11   4      105.56      115.90      6.98 o 
  -3 -11   4       19.10       14.04      6.90 o 
  -2 -11   4      109.23       88.17      9.61 o 
  -1 -11   4        5.84        1.72      4.93 o 
   0 -11   4        4.00        5.77      2.82 o 
   1 -11   4       11.91       12.52      4.60 o 
   2 -11   4       23.03       23.60      2.91 o 
   3 -11   4       12.85       15.74      2.57 o 
   4 -11   4      147.58      156.08      5.58 o 
   5 -11   4       10.63       10.02      2.33 o 
  -7 -10   4       21.91       32.65      4.91 o 
  -6 -10   4        3.34        3.66      3.54 o 
  -5 -10   4        3.03        5.63      3.20 o 
  -4 -10   4      145.75      155.69     23.64 o 
  -3 -10   4        0.19       -1.71      2.59 o 
  -2 -10   4       88.31       93.58      5.60 o 
  -1 -10   4        2.30        3.69      5.17 o 
   0 -10   4        9.30        8.49      3.19 o 
   1 -10   4        1.31        1.20      1.90 o 
   2 -10   4        1.28       -1.76      1.76 o 
   3 -10   4        8.66        7.23      1.99 o 
   4 -10   4       13.21       14.23      2.66 o 
   5 -10   4       47.22       45.31      3.60 o 
   6 -10   4       15.16       13.64      2.72 o 
  -8  -9   4       11.64       11.08      4.68 o 
  -7  -9   4        4.52        2.46      4.19 o 
  -6  -9   4        9.11       13.85      4.80 o 
  -5  -9   4      138.74      150.58     14.41 o 
  -4  -9   4       42.80       50.72     10.34 o 
  -3  -9   4        0.37        0.34      2.83 o 
  -2  -9   4       63.99       67.34      9.73 o 
  -1  -9   4        1.33        5.66      1.96 o 
   0  -9   4        7.61        9.79      1.86 o 
   1  -9   4       12.29        8.22      1.95 o 
   2  -9   4       31.25       35.52      2.72 o 
   3  -9   4       25.54       20.85      2.27 o 
   4  -9   4      220.94      226.14      6.05 o 
   5  -9   4       77.86       77.32      3.52 o 
   6  -9   4        1.01       -0.64      1.58 o 
   7  -9   4       63.35       57.88      4.19 o 
  -8  -8   4       24.80       26.11      6.16 o 
  -7  -8   4       19.47       26.60      5.66 o 
  -6  -8   4        0.05       -1.96      2.82 o 
  -5  -8   4       57.50       51.30      4.79 o 
  -4  -8   4        8.11        9.77      3.19 o 
  -3  -8   4       86.46       88.98      5.55 o 
  -2  -8   4      582.56      557.37     11.43 o 
  -1  -8   4       11.33       17.42      2.27 o 
   0  -8   4        3.66        4.62      1.75 o 
   1  -8   4       16.55       17.18      1.81 o 
   2  -8   4      207.37      208.45      5.55 o 
   3  -8   4        1.07        1.89      1.72 o 
   4  -8   4      205.89      203.67      7.60 o 
   5  -8   4       15.78       18.81      1.96 o 
   6  -8   4       23.54       22.46      2.23 o 
   7  -8   4       11.17        7.39      2.22 o 
   8  -8   4        8.05        8.37      1.97 o 
  -9  -7   4        0.10        4.19      4.43 o 
  -8  -7   4        0.39       -2.71      3.45 o 
  -7  -7   4      116.24      137.43      9.61 o 
  -6  -7   4        0.17       -2.64      2.64 o 
  -5  -7   4        0.03       -0.07      2.90 o 
  -4  -7   4      510.61      492.62     13.71 o 
  -3  -7   4      167.90      163.32      5.15 o 
  -2  -7   4      154.24      157.24      4.32 o 
  -1  -7   4      136.30      140.70      4.64 o 
   0  -7   4       65.00       73.03      2.88 o 
   1  -7   4      134.33      142.57      5.44 o 
   2  -7   4       12.13       15.19      2.08 o 
   3  -7   4       27.08       27.68      1.79 o 
   4  -7   4      229.16      221.82      7.80 o 
   5  -7   4       84.70       79.02      3.06 o 
   6  -7   4        2.01        2.09      1.41 o 
   7  -7   4        0.38       -0.74      1.72 o 
   8  -7   4       43.37       39.90      2.96 o 
  -9  -6   4       10.53       15.76      4.93 o 
  -8  -6   4        0.31       -3.69      3.69 o 
  -7  -6   4        1.03        3.45      3.69 o 
  -6  -6   4       14.84       14.53      4.68 o 
  -5  -6   4       66.21       67.01      6.16 o 
  -4  -6   4        0.44        0.45      1.68 o 
  -3  -6   4        0.07        1.50      1.70 o 
  -2  -6   4      483.85      509.32      8.69 o 
  -1  -6   4      241.17      250.72      6.06 o 
   0  -6   4        5.74        5.64      1.44 o 
   1  -6   4      190.35      205.78      3.77 o 
   2  -6   4      556.74      551.02      8.52 o 
   3  -6   4       41.82       45.66      1.81 o 
   4  -6   4      375.75      364.28      5.28 o 
   5  -6   4       12.03       10.16      1.21 o 
   6  -6   4        1.00       -0.16      0.85 o 
   7  -6   4       78.75       83.48      5.05 o 
   8  -6   4        0.17        0.49      1.23 o 
  -9  -5   4       14.15       24.63      5.42 o 
  -8  -5   4      108.02      127.33      9.36 o 
  -7  -5   4       64.91       66.25      6.90 o 
  -6  -5   4        0.06        7.88      4.19 o 
  -5  -5   4      140.18      120.81      6.82 o 
  -4  -5   4        7.87        7.69      1.95 o 
  -3  -5   4      315.94      311.75      6.25 o 
  -2  -5   4        0.34        0.83      1.42 o 
  -1  -5   4      327.06      360.63      6.03 o 
   0  -5   4      316.53      334.84      5.85 o 
   1  -5   4      253.62      282.69      4.36 o 
   2  -5   4       99.28       97.23      2.31 o 
   3  -5   4       15.66       14.03      1.08 o 
   4  -5   4      272.01      262.50      3.99 o 
   5  -5   4      155.41      142.23      2.75 o 
   6  -5   4       13.35       11.78      0.94 o 
   7  -5   4        0.80        0.19      0.83 o 
   8  -5   4       43.20       42.12      3.20 o 
   9  -5   4        5.99        8.87      2.22 o 
  -9  -4   4        9.91       22.41      5.17 o 
  -8  -4   4        0.21       -2.46      3.45 o 
  -7  -4   4      128.66      116.74      8.62 o 
  -6  -4   4       41.08       40.12      3.66 o 
  -5  -4   4        0.68        1.41      2.52 o 
  -4  -4   4      267.58      289.14      6.06 o 
  -3  -4   4        1.47        1.97      1.14 o 
  -2  -4   4       22.04       25.98      1.83 o 
  -1  -4   4      209.43      221.22      3.96 o 
   0  -4   4        0.05        1.02      0.85 o 
   1  -4   4      114.16      122.80      2.32 o 
   2  -4   4      235.15      261.99      3.90 o 
   3  -4   4      419.56      420.82      5.60 o 
   4  -4   4       65.72       68.82      1.69 o 
   5  -4   4      238.84      222.61      3.42 o 
   6  -4   4        1.02        0.03      0.75 o 
   7  -4   4      106.43      109.06      2.70 o 
   8  -4   4      131.35      148.95      4.26 o 
   9  -4   4       16.48       23.15      2.96 o 
 -10  -3   4        2.17        6.65      4.19 o 
  -9  -3   4       29.93       30.79      5.42 o 
  -8  -3   4        0.06       -3.45      3.45 o 
  -7  -3   4        0.08       -1.39      2.42 o 
  -6  -3   4        9.47       15.16      2.96 o 
  -5  -3   4       55.62       55.04      3.92 o 
  -4  -3   4       18.08       28.30      4.06 o 
  -3  -3   4      909.63      922.13     13.56 o 
  -2  -3   4      219.70      241.86      6.15 o 
  -1  -3   4       12.41       11.05      1.15 o 
   0  -3   4       23.45       26.80      1.44 o 
   1  -3   4       74.13       73.45      1.43 o 
   2  -3   4        2.77        2.18      0.52 o 
   3  -3   4     1015.19     1031.49     12.24 o 
   4  -3   4      249.90      276.09      3.76 o 
   5  -3   4        2.88        3.19      0.70 o 
   6  -3   4       19.74       18.80      1.37 o 
   7  -3   4      118.73      109.94      3.57 o 
   8  -3   4       26.04       31.04      5.79 o 
   9  -3   4        4.64        3.68      2.59 o 
 -10  -2   4        0.12       -1.72      3.45 o 
  -9  -2   4       34.76       39.41      5.91 o 
  -8  -2   4        9.68       14.08      2.96 o 
  -7  -2   4       20.89       24.32      3.94 o 
  -6  -2   4      140.51      116.02      5.40 o 
  -5  -2   4        0.00       -0.10      2.46 o 
  -4  -2   4       99.31       97.99      4.44 o 
  -3  -2   4     1150.69     1238.85     16.81 o 
  -2  -2   4     1594.61     1752.19     21.37 o 
  -1  -2   4     3282.53     3279.06     70.03 o 
   0  -2   4      269.75      275.05      3.13 o 
   1  -2   4     2880.42     2982.64     25.25 o 
   2  -2   4      546.47      615.62      6.31 o 
   3  -2   4     1425.54     1504.54     17.12 o 
   4  -2   4        0.38        0.71      0.58 o 
   5  -2   4       49.27       46.35      1.80 o 
   6  -2   4       45.51       47.79      1.94 o 
   7  -2   4        0.67        0.53      1.30 o 
   8  -2   4        0.25        0.77      1.47 o 
   9  -2   4       61.15       76.68      3.74 o 
  10  -2   4        1.85        5.14      2.83 o 
 -10  -1   4        3.87        3.20      3.94 o 
  -9  -1   4       14.40        9.89      3.04 o 
  -8  -1   4       20.74       13.74      3.69 o 
  -7  -1   4      177.54      153.10      9.24 o 
  -6  -1   4       35.35       27.99      3.12 o 
  -5  -1   4        5.13        5.68      2.96 o 
  -4  -1   4        0.47        0.17      1.65 o 
  -3  -1   4     1373.15     1419.98     28.59 o 
  -2  -1   4      176.69      176.71      3.01 o 
  -1  -1   4      107.55      113.29      2.18 o 
   0  -1   4        8.05        7.21      0.56 o 
   1  -1   4        1.30        2.59      0.37 o 
   2  -1   4        3.78        6.17      0.51 o 
   3  -1   4     1131.22     1173.83     13.59 o 
   4  -1   4       83.80       92.95      2.00 o 
   5  -1   4        5.13        3.80      0.97 o 
   6  -1   4       83.75       81.40      3.31 o 
   7  -1   4       24.38       23.12      2.17 o 
   8  -1   4       13.92       19.40      2.17 o 
   9  -1   4        3.06        6.98      2.00 o 
  10  -1   4        0.30        3.99      3.57 o 
 -10   0   4        6.86        4.04      2.70 o 
  -9   0   4      168.98      153.97      6.61 o 
  -8   0   4       51.49       41.78      4.31 o 
  -7   0   4       40.05       37.32      3.31 o 
  -6   0   4      190.15      181.26      6.18 o 
  -5   0   4       12.58       14.25      2.42 o 
  -4   0   4       13.90       12.02      1.41 o 
  -3   0   4      431.19      513.96      6.71 o 
  -2   0   4       13.07       11.75      0.84 o 
  -1   0   4      187.67      197.17      3.01 o 
   0   0   4     2427.83     2395.70     21.48 o 
   1   0   4      213.12      227.95      2.45 o 
   2   0   4        3.61        5.32      0.50 o 
   3   0   4      225.24      250.37      3.23 o 
   4   0   4        0.00        0.71      0.58 o 
   5   0   4       21.76       20.81      1.92 o 
   6   0   4       58.18       49.53      2.96 o 
   7   0   4      121.62      120.45      5.17 o 
   8   0   4        1.76        3.33      2.46 o 
   9   0   4        3.96        5.95      3.20 o 
  10   0   4        8.90       14.48      3.32 o 
 -10   1   4        1.05        2.45      5.30 o 
  -9   1   4      305.82      292.01      9.06 o 
  -8   1   4       27.72       27.75      3.13 o 
  -7   1   4       60.05       55.42      3.64 o 
  -6   1   4       34.70       44.23      2.49 o 
  -5   1   4       26.54       23.95      1.88 o 
  -4   1   4      335.13      363.73      6.73 o 
  -3   1   4      365.90      411.13      6.09 o 
  -2   1   4        1.22        1.21      0.52 o 
  -1   1   4      457.47      400.66      4.62 o 
   0   1   4      731.45      738.04      8.56 o 
   1   1   4      194.43      152.69      1.70 o 
   2   1   4        7.90        7.21      0.44 o 
   3   1   4     1398.25     1544.66     16.47 o 
   4   1   4       12.47       18.38      1.30 o 
   5   1   4       47.65       49.11      2.79 o 
   6   1   4      237.64      221.73      6.63 o 
   7   1   4       22.93       20.63      2.44 o 
   8   1   4       81.26       80.08      4.09 o 
   9   1   4       62.92       65.61      4.01 o 
  10   1   4        0.34        0.81      2.00 o 
 -10   2   4       17.39       14.85      5.66 o 
  -9   2   4       10.49        6.23      2.52 o 
  -8   2   4       93.70       92.70      5.17 o 
  -7   2   4       14.77       16.62      2.52 o 
  -6   2   4      115.34      115.23      3.78 o 
  -5   2   4        5.29        6.21      1.14 o 
  -4   2   4       23.07       24.74      1.18 o 
  -3   2   4      749.25      769.84     10.31 o 
  -2   2   4      552.45      555.05      6.74 o 
  -1   2   4     1732.11     1776.45     18.20 o 
   0   2   4     1288.62     1279.92     21.12 o 
   1   2   4     2206.29     2180.76     21.08 o 
   2   2   4      409.76      416.70      4.31 o 
   3   2   4      203.39      196.04      2.48 o 
   4   2   4      420.97      444.48      7.72 o 
   5   2   4       20.74       20.36      1.55 o 
   6   2   4       61.57       66.70      2.60 o 
   7   2   4       49.00       49.56      5.42 o 
   8   2   4        1.05        4.43      2.09 o 
   9   2   4      323.92      317.32      9.32 o 
  10   2   4       18.72       18.10      2.87 o 
 -10   3   4        1.29        3.19      3.57 o 
  -9   3   4       15.63       16.68      2.77 o 
  -8   3   4      117.54      123.38      7.88 o 
  -7   3   4      185.14      182.49      5.75 o 
  -6   3   4       38.21       37.00      2.51 o 
  -5   3   4        1.37        2.95      1.28 o 
  -4   3   4       50.47       53.73      1.89 o 
  -3   3   4      206.38      245.92      4.45 o 
  -2   3   4        8.74        8.15      0.61 o 
  -1   3   4      366.05      374.07      5.09 o 
   0   3   4      867.83      934.24     20.30 o 
   1   3   4      165.18      158.64      3.94 o 
   2   3   4       25.47       22.44      0.95 o 
   3   3   4      509.67      577.90      8.88 o 
   4   3   4        4.57        2.16      1.42 o 
   5   3   4        1.33        1.24      1.19 o 
   6   3   4      146.15      142.88      4.02 o 
   7   3   4      113.74      101.93      4.79 o 
   8   3   4       42.46       44.33      3.48 o 
   9   3   4       69.51       61.98      4.26 o 
  10   3   4        7.04        4.19      3.45 o 
 -10   4   4        3.71        6.31      7.02 o 
  -9   4   4       12.35       18.20      3.82 o 
  -8   4   4        1.91        3.79      2.00 o 
  -7   4   4        8.10        5.54      2.00 o 
  -6   4   4      167.25      168.51      5.76 o 
  -5   4   4       35.42       35.21      1.80 o 
  -4   4   4       12.73       13.22      1.04 o 
  -3   4   4        0.63        2.02      1.60 o 
  -2   4   4      746.28      851.54     12.69 o 
  -1   4   4        3.54        4.87      0.60 o 
   0   4   4      480.56      489.10      9.75 o 
   1   4   4       35.36       39.82      1.54 o 
   2   4   4       96.80      103.77      2.25 o 
   3   4   4      125.49      132.06      3.09 o 
   4   4   4        1.67        0.22      1.29 o 
   5   4   4        1.60       -0.22      1.62 o 
   6   4   4       27.40       28.02      2.22 o 
   7   4   4      112.74      111.01      5.05 o 
   8   4   4      185.22      188.15      7.51 o 
   9   4   4        5.44        7.88      3.69 o 
  10   4   4        0.68        4.93      3.45 o 
  -9   5   4       48.33       57.81      4.43 o 
  -8   5   4       26.26       24.88      3.45 o 
  -7   5   4      251.36      251.24      6.62 o 
  -6   5   4      223.86      226.34      5.66 o 
  -5   5   4       26.85       29.87      1.82 o 
  -4   5   4        4.38        8.82      1.12 o 
  -3   5   4      508.81      543.18      8.67 o 
  -2   5   4     1137.14     1280.39     16.21 o 
  -1   5   4     1364.18     1520.46     21.96 o 
   0   5   4     1463.59     1556.23     21.29 o 
   1   5   4     1366.37     1504.71     20.12 o 
   2   5   4     1410.47     1491.57     43.99 o 
   3   5   4       80.64       84.96      2.61 o 
   4   5   4        5.11        1.51      1.62 o 
   5   5   4       29.80       29.83      3.13 o 
   6   5   4      288.55      279.74      6.93 o 
   7   5   4       52.66       58.81      4.01 o 
   8   5   4        1.63        1.23      3.20 o 
   9   5   4       33.60       38.67      5.42 o 
  10   5   4        0.38        5.42      3.69 o 
  -9   6   4       11.84        9.61      3.20 o 
  -8   6   4       36.04       36.59      3.69 o 
  -7   6   4      522.64      522.23     11.06 o 
  -6   6   4       39.59       35.41      2.00 o 
  -5   6   4        5.01        5.75      1.23 o 
  -4   6   4       19.20       23.01      3.32 o 
  -3   6   4        0.26       -0.47      0.82 o 
  -2   6   4      219.32      247.68      4.37 o 
  -1   6   4       93.92       74.47      2.16 o 
   0   6   4     2896.36     3063.75     39.70 o 
   1   6   4       28.89       45.99      1.91 o 
   2   6   4      111.84      114.20      3.34 o 
   3   6   4       38.22       35.40      3.39 o 
   4   6   4       39.49       44.63      2.38 o 
   5   6   4        7.16        6.50      1.99 o 
   6   6   4      160.18      171.19      5.39 o 
   7   6   4      228.32      203.19     10.34 o 
   8   6   4        0.58        1.48      3.20 o 
   9   6   4       23.49       27.58      5.17 o 
  -9   7   4       20.40       22.90      3.69 o 
  -8   7   4       27.07       26.60      3.20 o 
  -7   7   4       45.62       36.20      2.35 o 
  -6   7   4      142.86      139.74      3.92 o 
  -5   7   4       33.32       27.76      1.72 o 
  -4   7   4       12.60       13.70      1.26 o 
  -3   7   4        2.35        3.38      3.69 o 
  -2   7   4       24.95       26.26      1.25 o 
  -1   7   4      647.07      668.13      9.25 o 
   0   7   4      519.51      577.25      8.73 o 
   1   7   4      736.37      732.56     12.65 o 
   2   7   4      185.00      197.33      4.23 o 
   3   7   4       16.52       17.11      1.73 o 
   4   7   4        1.83        0.76      1.47 o 
   5   7   4       37.09       37.30      2.77 o 
   6   7   4       19.21       17.52      3.13 o 
   7   7   4      544.94      526.84     14.50 o 
   8   7   4       19.30       19.70      4.68 o 
   9   7   4       20.01       28.57      5.42 o 
  -8   8   4       87.87       81.77      4.93 o 
  -7   8   4        7.13        4.68      1.30 o 
  -6   8   4       24.06       20.93      2.22 o 
  -5   8   4      141.35      127.08      5.17 o 
  -4   8   4        5.15       10.46      1.26 o 
  -3   8   4       49.33       43.06      2.61 o 
  -2   8   4      114.11      124.91      2.68 o 
  -1   8   4      357.42      373.41      5.43 o 
   0   8   4       81.27       80.22      2.55 o 
   1   8   4      195.65      208.73      6.01 o 
   2   8   4       16.57       18.10      1.60 o 
   3   8   4       11.78        9.37      1.71 o 
   4   8   4       55.88       50.93      3.14 o 
   5   8   4       59.30       53.97      7.27 o 
   6   8   4       96.40       95.83      5.86 o 
   7   8   4      113.54      119.11      9.24 o 
   8   8   4       58.90       62.06      6.90 o 
   9   8   4       29.12       24.88      5.42 o 
  -8   9   4        2.18       -1.48      1.72 o 
  -7   9   4        1.20        1.97      1.48 o 
  -6   9   4        3.66        3.94      1.72 o 
  -5   9   4       76.44       82.26      4.19 o 
  -4   9   4      148.89      133.36      5.91 o 
  -3   9   4        0.36       -0.38      1.12 o 
  -2   9   4       57.52       46.63      1.49 o 
  -1   9   4      303.62      303.24      4.85 o 
   0   9   4       59.89       47.29      3.83 o 
   1   9   4      101.41      101.37      3.72 o 
   2   9   4      217.92      201.56      4.63 o 
   3   9   4       70.38       52.84      2.62 o 
   4   9   4       12.43       14.48      2.90 o 
   5   9   4       57.56       46.59      7.88 o 
   6   9   4       94.34       95.38      6.40 o 
   7   9   4       12.18       11.30      3.37 o 
   8   9   4      154.99      164.27     10.84 o 
  -7  10   4        4.17        8.13      1.97 o 
  -6  10   4        0.27       -1.48      1.48 o 
  -5  10   4       20.65       17.29      1.93 o 
  -4  10   4       60.47       56.88      3.89 o 
  -3  10   4        4.77        7.47      1.53 o 
  -2  10   4      171.76      185.62      4.94 o 
  -1  10   4      851.28      846.28     11.09 o 
   0  10   4      155.47      163.47      5.76 o 
   1  10   4     1119.86     1074.97     18.51 o 
   2  10   4        0.03       -0.03      1.66 o 
   3  10   4       12.32        6.31      2.27 o 
   4  10   4       85.40       78.68      4.91 o 
   5  10   4       63.83       63.71      4.85 o 
   6  10   4        0.08        2.51      2.72 o 
   7  10   4        2.86        9.46      3.46 o 
   8  10   4        3.48        9.29      3.55 o 
  -7  11   4        0.90        3.63      2.59 o 
  -6  11   4       78.51       80.54      7.88 o 
  -5  11   4       35.89       38.99      2.03 o 
  -4  11   4       47.50       51.54      4.34 o 
  -3  11   4       13.06       17.56      2.05 o 
  -2  11   4      298.43      301.96      7.61 o 
  -1  11   4       59.31       62.40      3.80 o 
   0  11   4        0.11        0.05      1.31 o 
   1  11   4        2.52        2.25      1.66 o 
   2  11   4      397.29      380.58     28.20 o 
   3  11   4       12.10       16.63      3.05 o 
   4  11   4        0.47       -0.20      2.46 o 
   5  11   4      147.38      132.26      6.80 o 
   6  11   4        0.03        1.78      2.82 o 
   7  11   4        9.71       10.41      3.36 o 
   8  11   4       27.78       33.74      6.16 o 
  -6  12   4        0.91       -0.08      1.82 o 
  -5  12   4       94.90      100.94      3.23 o 
  -4  12   4       19.65       18.32      2.21 o 
  -3  12   4        5.77        5.63      1.73 o 
  -2  12   4      205.57      204.43      5.72 o 
  -1  12   4       67.02       57.37      4.23 o 
   0  12   4       19.10       19.61      5.17 o 
   1  12   4        4.02        6.16      3.94 o 
   2  12   4      534.66      520.40     21.30 o 
   3  12   4       40.22       28.46      8.37 o 
   4  12   4      131.71      133.60     15.15 o 
   5  12   4        5.39        4.40      3.20 o 
   6  12   4       14.31       16.61      4.43 o 
   7  12   4        2.13        0.37      2.95 o 
  -5  13   4       12.05        9.05      1.66 o 
  -4  13   4       28.37       18.55      2.44 o 
  -3  13   4        0.30        1.52      1.85 o 
  -2  13   4       24.43       22.16      2.51 o 
  -1  13   4        7.41        7.53      1.98 o 
   0  13   4        0.80        0.99      3.69 o 
   1  13   4        0.00       -3.94      3.94 o 
   2  13   4       87.34       78.07      8.37 o 
   3  13   4        1.70        0.00      5.17 o 
   4  13   4       81.83       84.50      5.78 o 
   5  13   4       32.93       36.31      8.99 o 
   6  13   4       24.97       32.08      4.55 o 
  -4  14   4      326.06      369.15      9.11 o 
  -3  14   4        0.00        1.08      1.83 o 
  -2  14   4       16.74       22.91      3.31 o 
  -1  14   4        2.63        6.54      2.68 o 
   0  14   4        0.46        0.74      2.46 o 
   1  14   4        2.85       -4.19      4.19 o 
   2  14   4       16.97       14.28      5.91 o 
   3  14   4        0.84       -3.69      5.42 o 
   4  14   4        3.99        6.16      6.40 o 
   5  14   4        2.08       -6.90      6.90 o 
  -3  15   4       64.46       75.71     11.21 o 
  -2  15   4        4.93        3.91      2.82 o 
  -1  15   4       23.66       39.00      8.87 o 
   0  15   4        0.09       -0.69      2.64 o 
   1  15   4        0.42        0.49      4.93 o 
   2  15   4       10.11       -0.99      5.91 o 
   3  15   4        0.17       -4.19      6.16 o 
   4  15   4      164.28      170.68     15.52 o 
   0  16   4       15.85       20.99      3.91 o 
   1  16   4       17.78       27.09      7.88 o 
  -3 -13   5        0.07       -3.94      6.40 o 
  -2 -13   5       22.81       23.89      8.62 o 
  -1 -13   5      156.29      156.39      8.13 o 
   0 -13   5       16.10       10.94      3.77 o 
   1 -13   5       62.25       69.61      5.80 o 
   2 -13   5       13.83       18.16      5.30 o 
  -5 -12   5       12.03       18.23      7.88 o 
  -4 -12   5        2.97        5.17      7.63 o 
  -3 -12   5       73.86       78.32     10.34 o 
  -2 -12   5       34.79       41.38      8.37 o 
  -1 -12   5       18.77       14.28      6.65 o 
   0 -12   5        0.20       -1.94      5.66 o 
   1 -12   5        0.02       -2.59      2.59 o 
   2 -12   5       53.99       56.69      6.03 o 
   3 -12   5        0.58       -2.56      2.56 o 
   4 -12   5        4.48        8.25      2.93 o 
  -6 -11   5       50.55       49.39      9.85 o 
  -5 -11   5       19.19       19.95      4.18 o 
  -4 -11   5       13.22       12.56      7.63 o 
  -3 -11   5        5.39       -2.22      5.91 o 
  -2 -11   5       66.33       66.99      8.87 o 
  -1 -11   5       27.56       17.98      6.16 o 
   0 -11   5        1.97       -2.53      2.53 o 
   1 -11   5       53.82       56.24      5.79 o 
   2 -11   5       19.64       19.50      2.73 o 
   3 -11   5        6.61        5.90      3.02 o 
   4 -11   5        7.85        6.54      2.35 o 
   5 -11   5       23.26       19.83      3.23 o 
  -7 -10   5       37.70       46.06      6.90 o 
  -6 -10   5        0.66        4.56      3.42 o 
  -5 -10   5       55.30       52.20      5.44 o 
  -4 -10   5        1.05        2.42      2.98 o 
  -3 -10   5       20.65       24.06      4.31 o 
  -2 -10   5       79.04       87.85     10.47 o 
  -1 -10   5       57.93       43.59      6.90 o 
   0 -10   5        3.20        7.14      2.30 o 
   1 -10   5       29.02       34.10      3.52 o 
   2 -10   5       16.58       14.12      3.64 o 
   3 -10   5       61.36       54.26      3.44 o 
   4 -10   5        8.54        8.90      2.32 o 
   5 -10   5      129.82      130.50      6.57 o 
   6 -10   5       11.83       10.69      4.06 o 
  -7  -9   5       10.51       16.99      5.17 o 
  -6  -9   5       40.98       47.50      8.74 o 
  -5  -9   5       60.55       56.28      5.14 o 
  -4  -9   5      126.47      127.08      7.09 o 
  -3  -9   5       13.70       17.34      6.03 o 
  -2  -9   5       14.90        9.93      2.79 o 
  -1  -9   5       61.33       62.56      6.68 o 
   0  -9   5        0.25       -1.06      2.48 o 
   1  -9   5       51.61       52.62      3.30 o 
   2  -9   5      179.64      192.24      8.21 o 
   3  -9   5       32.95       32.45      2.83 o 
   4  -9   5       39.72       39.43      2.83 o 
   5  -9   5        0.68        0.03      2.21 o 
   6  -9   5       10.58       12.77      3.94 o 
   7  -9   5        7.83        0.00      2.46 o 
  -8  -8   5        8.78        8.87      4.93 o 
  -7  -8   5        1.56        1.72      3.94 o 
  -6  -8   5       18.07       18.61      4.07 o 
  -5  -8   5        2.35        2.15      4.68 o 
  -4  -8   5      150.20      166.63      7.63 o 
  -3  -8   5        7.17        4.74      2.83 o 
  -2  -8   5      218.15      210.67      6.34 o 
  -1  -8   5       21.73       24.91      2.58 o 
   0  -8   5        2.06        2.86      1.73 o 
   1  -8   5       28.91       26.79      2.86 o 
   2  -8   5       85.28       85.41      3.71 o 
   3  -8   5       38.80       38.39      3.26 o 
   4  -8   5        0.05       -1.09      1.48 o 
   5  -8   5        8.83        9.81      1.87 o 
   6  -8   5       19.34       17.36      2.50 o 
   7  -8   5        1.28       -1.97      1.97 o 
  -8  -7   5       14.24       16.50      5.17 o 
  -7  -7   5        8.16        9.61      4.68 o 
  -6  -7   5        4.13        6.40      4.43 o 
  -5  -7   5        0.05        2.01      3.94 o 
  -4  -7   5       18.89       23.61      3.67 o 
  -3  -7   5      256.05      257.99      7.20 o 
  -2  -7   5      453.99      476.49     10.26 o 
  -1  -7   5      144.56      146.52      5.00 o 
   0  -7   5        2.75        3.18      1.76 o 
   1  -7   5      142.95      144.34      3.34 o 
   2  -7   5      752.58      759.76     11.56 o 
   3  -7   5       21.55       21.02      2.02 o 
   4  -7   5       73.04       66.90      3.17 o 
   5  -7   5        0.90       -0.60      1.08 o 
   6  -7   5       13.76       14.42      1.51 o 
   7  -7   5        0.01       -1.48      1.72 o 
   8  -7   5        3.64        1.97      1.72 o 
  -9  -6   5       42.00       52.95      7.14 o 
  -8  -6   5       98.52      114.77      9.61 o 
  -7  -6   5       41.92       45.07      6.40 o 
  -6  -6   5        0.04        1.72      3.69 o 
  -5  -6   5        3.96        5.12      3.08 o 
  -4  -6   5      207.48      189.75      7.75 o 
  -3  -6   5      775.54      749.91     12.19 o 
  -2  -6   5        2.08        2.93      2.38 o 
  -1  -6   5        9.96       12.82      2.16 o 
   0  -6   5        4.58        7.02      1.54 o 
   1  -6   5        6.35        9.32      1.22 o 
   2  -6   5      246.87      236.26      3.60 o 
   3  -6   5      472.54      467.40      6.66 o 
   4  -6   5        5.00        5.04      1.18 o 
   5  -6   5       11.67       12.75      1.27 o 
   6  -6   5        7.44        5.60      1.55 o 
   7  -6   5       25.09       26.35      2.71 o 
   8  -6   5        3.34        4.19      1.72 o 
  -9  -5   5       37.38       42.36      6.40 o 
  -8  -5   5        3.02       -0.49      3.94 o 
  -7  -5   5       41.95       56.89      6.65 o 
  -6  -5   5        7.40        4.93      3.94 o 
  -5  -5   5       98.80       81.83      6.87 o 
  -4  -5   5       39.54       44.27      3.38 o 
  -3  -5   5       25.06       24.38      2.18 o 
  -2  -5   5       84.82       93.84      3.40 o 
  -1  -5   5        2.15        2.78      1.34 o 
   0  -5   5        0.04        1.74      1.29 o 
   1  -5   5        5.63        7.38      1.02 o 
   2  -5   5      141.37      151.46      2.58 o 
   3  -5   5      137.52      130.58      2.72 o 
   4  -5   5       12.29       18.36      1.17 o 
   5  -5   5       37.69       37.57      1.73 o 
   6  -5   5        2.49        0.29      1.15 o 
   7  -5   5        0.40        0.62      1.04 o 
   8  -5   5       52.15       50.74      3.45 o 
  -9  -4   5        1.19        5.42      4.43 o 
  -8  -4   5      101.63      108.37      8.87 o 
  -7  -4   5      113.53       99.25      7.88 o 
  -6  -4   5        0.01        0.13      2.48 o 
  -5  -4   5       67.69       61.77      4.34 o 
  -4  -4   5      279.87      295.75      6.27 o 
  -3  -4   5      401.75      402.71      8.67 o 
  -2  -4   5      823.66      838.77     12.60 o 
  -1  -4   5        0.68        1.05      1.16 o 
   0  -4   5        0.51        0.35      0.83 o 
   1  -4   5       15.71       14.88      1.01 o 
   2  -4   5      495.43      521.62      5.66 o 
   3  -4   5       72.38       76.38      2.00 o 
   4  -4   5       59.55       66.51      1.82 o 
   5  -4   5      104.13       89.90      2.10 o 
   6  -4   5        0.00        1.97      0.85 o 
   7  -4   5       19.63       22.40      1.62 o 
   8  -4   5       26.17       39.72      2.35 o 
   9  -4   5       52.62       60.59      4.43 o 
  -9  -3   5       12.72       13.79      4.93 o 
  -8  -3   5       16.84       19.21      4.68 o 
  -7  -3   5       23.19       25.95      3.57 o 
  -6  -3   5       85.70       81.31      4.79 o 
  -5  -3   5      159.32      159.70      6.18 o 
  -4  -3   5      179.39      187.86      6.53 o 
  -3  -3   5     1325.43     1367.64     19.31 o 
  -2  -3   5      522.74      527.09      8.47 o 
  -1  -3   5      130.54      131.66      2.99 o 
   0  -3   5       12.53       13.05      1.02 o 
   1  -3   5       44.35       47.36      1.33 o 
   2  -3   5      113.88      114.79      2.16 o 
   3  -3   5     1875.17     1958.53     22.62 o 
   4  -3   5      322.24      337.99      4.77 o 
   5  -3   5       15.40       12.17      1.46 o 
   6  -3   5        5.56        4.87      1.00 o 
   7  -3   5       54.91       52.64      2.08 o 
   8  -3   5       37.89       36.16      2.35 o 
   9  -3   5        6.47        5.25      1.65 o 
 -10  -2   5        0.02        2.22      3.94 o 
  -9  -2   5        2.31        3.20      3.94 o 
  -8  -2   5        0.48       -1.14      5.05 o 
  -7  -2   5        5.03        6.90      2.59 o 
  -6  -2   5        0.00       -2.17      2.17 o 
  -5  -2   5        8.62       17.10      4.19 o 
  -4  -2   5      133.30      137.25      7.76 o 
  -3  -2   5      482.03      484.25     11.21 o 
  -2  -2   5     2663.61     2912.75     38.07 o 
  -1  -2   5      397.26      426.74      6.52 o 
   0  -2   5       10.74       14.91      1.73 o 
   1  -2   5      359.13      398.41      3.93 o 
   2  -2   5     2417.17     2599.51     26.90 o 
   3  -2   5      309.69      315.87      5.21 o 
   4  -2   5       21.37       29.15      1.24 o 
   5  -2   5      185.38      183.73      3.29 o 
   6  -2   5       70.54       59.05      2.13 o 
   7  -2   5       21.56       18.85      1.85 o 
   8  -2   5        0.06        0.58      1.47 o 
   9  -2   5        6.20        6.77      1.74 o 
 -10  -1   5       20.48       29.55      5.42 o 
  -9  -1   5       53.26       60.14      4.69 o 
  -8  -1   5        4.88        2.19      2.52 o 
  -7  -1   5       74.19       64.88      4.26 o 
  -6  -1   5       39.00       25.35      3.04 o 
  -5  -1   5        0.09        0.86      3.57 o 
  -4  -1   5      607.72      663.75     17.76 o 
  -3  -1   5        5.89       11.81      1.25 o 
  -2  -1   5      721.79      751.47     13.06 o 
  -1  -1   5     1503.71     1517.55     25.43 o 
   0  -1   5        0.48        0.55      0.51 o 
   1  -1   5     1062.05     1082.97      9.53 o 
   2  -1   5     2505.92     2742.47     26.17 o 
   3  -1   5      317.46      296.76      3.61 o 
   4  -1   5        0.12       -0.18      0.70 o 
   5  -1   5       37.96       36.57      2.00 o 
   6  -1   5        1.17        2.46      1.72 o 
   7  -1   5        2.67        2.25      1.47 o 
   8  -1   5        1.70        7.17      1.82 o 
   9  -1   5       29.68       31.89      2.79 o 
  10  -1   5        5.27        8.37      2.09 o 
 -10   0   5       30.34       36.94      5.91 o 
  -9   0   5        2.94        8.68      2.87 o 
  -8   0   5      111.70       97.60      5.31 o 
  -7   0   5        2.38        0.49      2.26 o 
  -6   0   5       14.20       11.77      1.99 o 
  -5   0   5        3.92        3.78      1.66 o 
  -4   0   5        3.49        0.96      1.33 o 
  -3   0   5      978.77     1140.21     19.66 o 
  -2   0   5      617.81      668.61      7.66 o 
  -1   0   5      406.16      417.89      5.48 o 
   0   0   5       22.66       22.85      0.72 o 
   1   0   5      687.76      723.89      6.44 o 
   2   0   5      633.63      686.53      6.51 o 
   3   0   5     1239.39     1385.15     13.67 o 
   4   0   5      498.84      541.56      5.82 o 
   5   0   5       18.48       18.97      1.92 o 
   6   0   5       33.47       21.16      2.00 o 
   7   0   5       60.57       54.19      3.13 o 
   8   0   5        1.79        0.87      1.65 o 
   9   0   5       60.09       74.65      4.01 o 
  10   0   5       14.73       19.46      2.61 o 
 -10   1   5       13.46       12.80      3.22 o 
  -9   1   5       30.67       40.56      3.83 o 
  -8   1   5       78.65       81.78      4.79 o 
  -7   1   5       34.19       32.70      3.13 o 
  -6   1   5       62.50       56.46      2.94 o 
  -5   1   5      122.33      129.72      4.37 o 
  -4   1   5      130.25      139.02      4.79 o 
  -3   1   5      803.27      850.19     13.50 o 
  -2   1   5      852.35      907.84      9.94 o 
  -1   1   5      602.10      598.07      6.75 o 
   0   1   5       28.61       28.71      0.90 o 
   1   1   5      675.86      678.83      6.85 o 
   2   1   5      192.89      201.75      2.81 o 
   3   1   5        1.13       -0.01      0.49 o 
   4   1   5      157.57      151.00      3.02 o 
   5   1   5       61.56       59.35      3.20 o 
   6   1   5       15.53       10.13      1.28 o 
   7   1   5       20.33       21.94      2.35 o 
   8   1   5       94.59       79.57     12.31 o 
   9   1   5        1.98        3.45      2.09 o 
  10   1   5        1.15        3.90      2.00 o 
 -10   2   5        1.73        4.80      3.32 o 
  -9   2   5       33.05       38.17      3.66 o 
  -8   2   5       90.46       90.94      4.79 o 
  -7   2   5      186.01      186.10      6.40 o 
  -6   2   5        4.96        4.70      1.55 o 
  -5   2   5       66.46       80.71      3.35 o 
  -4   2   5      218.28      249.44      5.06 o 
  -3   2   5      145.09      140.79      2.79 o 
  -2   2   5      343.56      358.29      4.30 o 
  -1   2   5       74.91       78.73      1.22 o 
   0   2   5       10.83       11.00      0.68 o 
   1   2   5       95.75       99.12      1.91 o 
   2   2   5        4.05        3.81      0.47 o 
   3   2   5      287.61      328.27      4.22 o 
   4   2   5        6.51        4.67      1.08 o 
   5   2   5       27.46       31.68      2.87 o 
   6   2   5       56.72       45.17      2.21 o 
   7   2   5       34.83       31.28      5.79 o 
   8   2   5       70.44       73.93      5.05 o 
   9   2   5       44.20       57.11      3.92 o 
  10   2   5       28.75       37.68      3.57 o 
 -10   3   5        8.18       14.77      2.87 o 
  -9   3   5        4.75        6.23      2.52 o 
  -8   3   5        0.65        4.68      2.26 o 
  -7   3   5        8.84        8.84      2.42 o 
  -6   3   5      208.38      196.29      4.72 o 
  -5   3   5      173.03      171.78      4.32 o 
  -4   3   5       66.61       77.14      1.91 o 
  -3   3   5     1460.63     1594.18     20.50 o 
  -2   3   5       23.34       22.09      0.83 o 
  -1   3   5       21.96       22.54      1.17 o 
   0   3   5        7.65        8.06      0.74 o 
   1   3   5       23.00       25.34      1.20 o 
   2   3   5      174.39      181.36      2.36 o 
   3   3   5     1925.54     2076.00     22.14 o 
   4   3   5      225.49      257.14      4.67 o 
   5   3   5      134.34      144.30      3.86 o 
   6   3   5        0.78       -0.35      1.23 o 
   7   3   5      163.48      163.94     10.22 o 
   8   3   5      113.90      117.40      5.22 o 
   9   3   5        0.50       -1.92      1.92 o 
  10   3   5        0.27        4.43      3.20 o 
  -9   4   5        4.45        5.77      2.42 o 
  -8   4   5        0.90       -1.35      2.07 o 
  -7   4   5       28.00       32.09      2.79 o 
  -6   4   5      590.78      559.81     12.02 o 
  -5   4   5       35.32       35.93      2.43 o 
  -4   4   5        6.36        7.06      1.04 o 
  -3   4   5      175.94      199.72      5.04 o 
  -2   4   5        8.74       10.47      0.70 o 
  -1   4   5     1020.67     1116.61     14.22 o 
   0   4   5        0.23        0.99      0.71 o 
   1   4   5     1105.02     1197.49     22.03 o 
   2   4   5       30.66       31.31      1.47 o 
   3   4   5      138.79      139.53      2.54 o 
   4   4   5        8.35        6.67      1.05 o 
   5   4   5       54.77       53.54      2.35 o 
   6   4   5      184.96      180.98      4.77 o 
   7   4   5        0.27       -1.97      1.97 o 
   8   4   5       12.33       11.62      4.19 o 
   9   4   5        5.00        4.19      3.20 o 
  10   4   5        0.00       -2.22      2.96 o 
  -9   5   5       15.20       18.88      2.70 o 
  -8   5   5        0.73        0.58      1.89 o 
  -7   5   5        1.98        0.99      2.46 o 
  -6   5   5       91.46       86.80      3.47 o 
  -5   5   5       20.18       22.05      1.46 o 
  -4   5   5      126.83      133.51      3.08 o 
  -3   5   5       10.19       10.83      1.22 o 
  -2   5   5      677.70      771.67     11.83 o 
  -1   5   5      208.12      218.53      3.84 o 
   0   5   5        2.84        4.47      1.00 o 
   1   5   5      172.23      179.84      4.55 o 
   2   5   5     1599.37     1702.11     44.23 o 
   3   5   5      195.26      199.70      4.30 o 
   4   5   5        1.52        1.94      1.58 o 
   5   5   5        0.77        1.42      1.73 o 
   6   5   5      530.61      514.21     13.71 o 
   7   5   5       44.54       48.00      3.74 o 
   8   5   5        0.00       -1.48      2.96 o 
   9   5   5       36.16       36.20      5.17 o 
  10   5   5        4.56        5.91      3.69 o 
  -9   6   5       15.85       16.75      3.69 o 
  -8   6   5       93.49       94.00      4.26 o 
  -7   6   5      625.50      617.62     13.06 o 
  -6   6   5        0.00       -2.09      2.34 o 
  -5   6   5       51.37       45.03      1.89 o 
  -4   6   5        0.94        3.28      1.12 o 
  -3   6   5      171.51      183.22      3.87 o 
  -2   6   5        0.24        1.46      0.80 o 
  -1   6   5      307.86      309.88      5.43 o 
   0   6   5        0.25       -0.34      0.72 o 
   1   6   5      505.23      485.78      7.62 o 
   2   6   5        2.51        3.54      1.01 o 
   3   6   5      113.79      124.37      3.30 o 
   4   6   5       41.76       37.01      2.51 o 
   5   6   5      100.60       99.08      4.07 o 
   6   6   5       21.62       24.98      2.55 o 
   7   6   5        8.60       10.10      3.69 o 
   8   6   5        0.38        2.71      3.20 o 
   9   6   5       27.59       25.86      4.93 o 
  -9   7   5        9.53        9.85      3.20 o 
  -8   7   5       19.05       22.87      2.96 o 
  -7   7   5      140.87      130.76      4.68 o 
  -6   7   5       12.80       13.32      1.65 o 
  -5   7   5       69.28       55.58      2.44 o 
  -4   7   5        6.19        3.82      1.22 o 
  -3   7   5        6.28        8.51      2.01 o 
  -2   7   5       68.83       72.29      2.93 o 
  -1   7   5      456.16      463.68      7.00 o 
   0   7   5        9.39       11.18      1.15 o 
   1   7   5      302.44      307.82      6.42 o 
   2   7   5       51.45       50.84      2.18 o 
   3   7   5        2.49        2.47      1.27 o 
   4   7   5       45.61       45.52      2.41 o 
   5   7   5       65.49       58.25      3.80 o 
   6   7   5       38.89       39.24      3.85 o 
   7   7   5      431.48      433.14     12.58 o 
   8   7   5      154.45      165.75     10.10 o 
   9   7   5        0.46        3.69      3.69 o 
  -8   8   5       62.31       51.47      4.43 o 
  -7   8   5       89.82       88.05      3.48 o 
  -6   8   5        1.48       -1.00      1.12 o 
  -5   8   5       21.45       19.21      2.46 o 
  -4   8   5      151.86      130.66      3.43 o 
  -3   8   5        4.22        2.50      1.07 o 
  -2   8   5        5.03        3.17      0.92 o 
  -1   8   5      705.10      726.01      9.36 o 
   0   8   5        0.61        1.08      1.02 o 
   1   8   5      258.53      276.48      6.16 o 
   2   8   5       16.55       19.26      1.95 o 
   3   8   5        5.43        4.30      2.28 o 
   4   8   5       21.16       19.22      2.36 o 
   5   8   5       82.71       66.42      9.97 o 
   6   8   5       38.13       33.06      3.85 o 
   7   8   5      124.24      126.33     13.79 o 
   8   8   5       20.51       26.11      5.42 o 
   9   8   5        0.45       -1.48      2.96 o 
  -8   9   5        1.06       -1.97      1.97 o 
  -7   9   5       55.70       51.97      3.94 o 
  -6   9   5        0.85        2.22      1.22 o 
  -5   9   5       14.99       15.02      2.22 o 
  -4   9   5      103.69       86.39      3.61 o 
  -3   9   5        7.38        9.61      2.71 o 
  -2   9   5       65.71       72.52      1.98 o 
  -1   9   5       58.58       60.40      2.07 o 
   0   9   5      158.12      154.23      4.32 o 
   1   9   5        4.75        3.20      2.79 o 
   2   9   5       21.90       20.23      2.15 o 
   3   9   5       23.01       21.61      2.95 o 
   4   9   5       87.87       70.35      4.49 o 
   5   9   5       55.03       35.79      3.82 o 
   6   9   5       20.76       25.65      4.43 o 
   7   9   5      135.28      143.90      7.26 o 
   8   9   5        3.84        8.13      4.43 o 
  -7  10   5        1.07        2.71      1.72 o 
  -6  10   5       32.06       27.34      2.71 o 
  -5  10   5        7.21        2.96      1.72 o 
  -4  10   5       52.43       55.58      3.08 o 
  -3  10   5       40.45       32.17      2.19 o 
  -2  10   5       10.02        9.67      1.64 o 
  -1  10   5      650.05      658.06      8.99 o 
   0  10   5      169.85      166.27      4.73 o 
   1  10   5      586.00      584.43     11.31 o 
   2  10   5       38.10       40.64      2.72 o 
   3  10   5        6.65        3.12      2.23 o 
   4  10   5      198.35      180.44      7.28 o 
   5  10   5       46.67       43.76      8.50 o 
   6  10   5        0.90        0.44      2.71 o 
   7  10   5       86.76       89.83      6.09 o 
   8  10   5       32.80       29.14      8.87 o 
  -7  11   5       99.12      108.86      5.66 o 
  -6  11   5       13.60       11.33      2.46 o 
  -5  11   5       17.38       16.19      1.97 o 
  -4  11   5        3.23        2.66      1.19 o 
  -3  11   5        0.27        0.69      1.44 o 
  -2  11   5      265.48      252.62      6.17 o 
  -1  11   5       82.09       78.43      3.34 o 
   0  11   5       15.91       17.84      1.97 o 
   1  11   5      448.15      442.37      9.45 o 
   2  11   5       14.80       13.24      3.32 o 
   3  11   5        1.49       -1.93      1.93 o 
   4  11   5        9.54       10.88      3.01 o 
   5  11   5        1.39       -0.73      2.72 o 
   6  11   5        5.37        5.12      3.13 o 
   7  11   5        3.09        3.03      3.13 o 
   8  11   5       69.34       72.65      7.63 o 
  -6  12   5       51.92       63.54      4.56 o 
  -5  12   5      171.16      174.58      4.31 o 
  -4  12   5        2.79        2.05      1.29 o 
  -3  12   5        3.81        7.00      1.76 o 
  -2  12   5      235.68      221.14     11.27 o 
  -1  12   5       18.71       15.14      2.12 o 
   0  12   5        0.28       -1.45      2.00 o 
   1  12   5        0.92       -0.25      3.20 o 
   2  12   5      208.72      185.88     16.38 o 
   3  12   5        3.57        2.96      2.31 o 
   4  12   5       30.01       27.84      4.19 o 
   5  12   5        0.31        4.51      3.05 o 
   6  12   5       49.82       52.04     10.96 o 
   7  12   5       82.47       84.62     11.33 o 
  -5  13   5        2.72        4.14      1.48 o 
  -4  13   5        0.31        1.43      1.30 o 
  -3  13   5        0.00        0.60      1.67 o 
  -2  13   5      187.98      186.47      5.81 o 
  -1  13   5       27.95       31.69      2.65 o 
   0  13   5        0.74       -2.96      3.20 o 
   1  13   5       92.12       90.88      8.87 o 
   2  13   5       99.97       95.81      9.36 o 
   3  13   5        0.70       -2.20      2.20 o 
   4  13   5        3.05       -3.73      5.42 o 
   5  13   5      185.52      198.35     13.30 o 
   6  13   5       18.37       16.03      5.66 o 
  -4  14   5       70.91       78.15      3.30 o 
  -3  14   5        1.78        3.19      1.90 o 
  -2  14   5       16.22       16.84      3.13 o 
  -1  14   5       12.98       13.49      2.96 o 
   0  14   5        1.58       -2.18      2.18 o 
   1  14   5        1.33       -1.23      4.19 o 
   2  14   5        2.51       -4.19      4.19 o 
   3  14   5        6.59       -0.99      5.42 o 
   4  14   5       24.33       24.38      8.13 o 
   5  14   5        0.12       -4.19      6.16 o 
  -3  15   5       15.43        9.44      3.08 o 
  -2  15   5       20.57       15.17      3.23 o 
  -1  15   5        2.29        2.69      2.60 o 
   0  15   5        9.14        8.09      3.01 o 
   1  15   5        2.03        7.14      5.91 o 
   2  15   5       66.69       50.24      8.37 o 
   3  15   5        1.81       -2.96      6.16 o 
   4  15   5      196.46      230.03     17.24 o 
  -1  16   5        0.05        2.46      5.17 o 
   0  16   5        0.03       -0.23      2.71 o 
   1  16   5       49.33       34.48      7.88 o 
  -2 -13   6       13.57        4.93      7.14 o 
  -1 -13   6       28.97       33.01      4.87 o 
   0 -13   6       22.95       20.71      4.46 o 
   1 -13   6        9.66        9.82      8.37 o 
  -4 -12   6        0.07        0.25      6.90 o 
  -3 -12   6       12.52        6.16      7.14 o 
  -2 -12   6        4.38        1.23      6.90 o 
  -1 -12   6       86.13       81.03     10.10 o 
   0 -12   6       78.43       78.13      5.78 o 
   1 -12   6        2.69       -2.92      3.20 o 
   2 -12   6       24.75       15.49      5.30 o 
   3 -12   6        0.00       -4.41      6.77 o 
  -5 -11   6        0.11        6.90      6.90 o 
  -4 -11   6        0.13        5.42      6.65 o 
  -3 -11   6        0.01        5.91      6.90 o 
  -2 -11   6       24.61       30.05      7.88 o 
  -1 -11   6       42.76       37.68      7.88 o 
   0 -11   6        1.33       -0.35      2.59 o 
   1 -11   6      180.29      182.41      7.99 o 
   2 -11   6       12.70        9.82      3.49 o 
   3 -11   6       13.61       14.72      2.95 o 
   4 -11   6        3.81        2.38      2.36 o 
   5 -11   6       81.98       77.96      5.15 o 
  -6 -10   6       34.85       34.15      4.91 o 
  -5 -10   6       40.50       42.88      9.97 o 
  -4 -10   6       73.11       75.16      5.73 o 
  -3 -10   6        0.16        1.85      5.54 o 
  -2 -10   6       17.06       17.98      6.40 o 
  -1 -10   6      132.70      121.67     11.33 o 
   0 -10   6       31.35       34.06      3.90 o 
   1 -10   6       40.82       39.02      3.20 o 
   2 -10   6        6.29        6.12      2.28 o 
   3 -10   6       37.14       29.51      2.96 o 
   4 -10   6        9.52        5.29      2.16 o 
   5 -10   6       36.00       30.08      3.60 o 
   6 -10   6        0.79       -1.51      3.69 o 
  -7  -9   6        0.75        3.45      3.94 o 
  -6  -9   6        3.61       10.73      3.85 o 
  -5  -9   6      135.86      127.56      7.34 o 
  -4  -9   6       13.46       18.59      3.78 o 
  -3  -9   6       92.39       88.29      8.62 o 
  -2  -9   6       72.09       76.16      7.02 o 
  -1  -9   6       99.98      106.65      7.14 o 
   0  -9   6        0.22       -1.58      1.93 o 
   1  -9   6        8.16        6.72      2.17 o 
   2  -9   6      117.16      116.50      4.64 o 
   3  -9   6       29.97       28.12      3.09 o 
   4  -9   6       72.88       75.26      3.90 o 
   5  -9   6        1.70        1.65      2.36 o 
   6  -9   6       52.59       48.20      3.94 o 
  -8  -8   6        0.20        7.63      4.68 o 
  -7  -8   6        0.24        4.68      4.43 o 
  -6  -8   6       36.23       31.36      4.66 o 
  -5  -8   6        0.34       -2.75      2.90 o 
  -4  -8   6      257.95      247.33      9.65 o 
  -3  -8   6      424.45      433.12     12.65 o 
  -2  -8   6      358.94      372.94     11.18 o 
  -1  -8   6      172.19      176.05      7.83 o 
   0  -8   6       92.39      104.13      4.22 o 
   1  -8   6        0.14       -1.71      1.71 o 
   2  -8   6      224.16      227.04      8.25 o 
   3  -8   6      132.87      134.03      7.01 o 
   4  -8   6      137.83      139.10      4.70 o 
   5  -8   6      104.04      103.55      4.12 o 
   6  -8   6        2.41        0.59      2.09 o 
   7  -8   6        3.12        4.19      2.46 o 
  -8  -7   6        5.11       10.34      5.17 o 
  -7  -7   6        0.01       -1.23      3.94 o 
  -6  -7   6       34.94       44.82      6.40 o 
  -5  -7   6        2.32       -2.78      2.78 o 
  -4  -7   6      253.18      267.04      9.57 o 
  -3  -7   6      189.24      184.64     11.70 o 
  -2  -7   6      339.14      339.28      8.92 o 
  -1  -7   6       71.30       73.03      6.18 o 
   0  -7   6        5.83        5.97      1.87 o 
   1  -7   6       10.37        9.42      1.40 o 
   2  -7   6       71.60       68.20      3.34 o 
   3  -7   6      133.43      127.66      4.35 o 
   4  -7   6       11.00       12.41      1.56 o 
   5  -7   6       77.84       72.66      2.71 o 
   6  -7   6       10.62        8.98      1.72 o 
   7  -7   6        2.62        0.25      1.97 o 
   8  -7   6        0.09        0.00      1.72 o 
  -8  -6   6        0.00        5.66      4.68 o 
  -7  -6   6       42.33       54.68      7.14 o 
  -6  -6   6       41.37       51.23      6.65 o 
  -5  -6   6       77.23       68.28      5.66 o 
  -4  -6   6      203.50      189.63      7.85 o 
  -3  -6   6      209.74      200.83      5.21 o 
  -2  -6   6       23.50       20.92      2.17 o 
  -1  -6   6       16.16       16.50      3.60 o 
   0  -6   6        4.32        6.33      2.54 o 
   1  -6   6        0.75        0.81      1.89 o 
   2  -6   6       41.41       40.78      1.54 o 
   3  -6   6      571.63      562.21      7.90 o 
   4  -6   6      225.35      220.22      4.48 o 
   5  -6   6        4.93        5.56      1.25 o 
   6  -6   6       28.99       27.38      2.07 o 
   7  -6   6       18.39       24.38      2.96 o 
   8  -6   6        3.02        1.48      1.72 o 
  -9  -5   6       11.83       15.27      5.17 o 
  -8  -5   6       60.96       50.98      7.14 o 
  -7  -5   6       17.23       18.23      4.93 o 
  -6  -5   6        1.69        0.25      3.69 o 
  -5  -5   6       66.59       49.26      5.91 o 
  -4  -5   6      506.61      508.06     10.99 o 
  -3  -5   6       46.12       44.73      3.31 o 
  -2  -5   6      155.40      159.14      4.30 o 
  -1  -5   6        0.27        0.96      1.38 o 
   0  -5   6        0.19        0.90      1.96 o 
   1  -5   6        0.14       -0.93      1.03 o 
   2  -5   6       84.68       91.51      2.14 o 
   3  -5   6       48.03       42.71      1.75 o 
   4  -5   6     1452.07     1470.98     18.34 o 
   5  -5   6       59.68       60.27      2.22 o 
   6  -5   6       10.94       12.21      1.65 o 
   7  -5   6       17.59       20.31      1.82 o 
   8  -5   6       16.20       20.69      2.71 o 
  -9  -4   6        5.14       11.08      5.17 o 
  -8  -4   6        9.16        7.88      4.68 o 
  -7  -4   6        0.72        7.88      4.19 o 
  -6  -4   6        1.67       -1.23      3.94 o 
  -5  -4   6      172.23      151.23      6.26 o 
  -4  -4   6       52.91       44.65      2.72 o 
  -3  -4   6       57.55       64.67      5.44 o 
  -2  -4   6       42.33       48.68      2.47 o 
  -1  -4   6        4.15        4.77      1.37 o 
   0  -4   6      337.49      380.09      5.82 o 
   1  -4   6        3.31        4.97      0.95 o 
   2  -4   6        5.92        9.35      0.89 o 
   3  -4   6      102.14      109.25      2.48 o 
   4  -4   6        5.93        4.31      0.94 o 
   5  -4   6        3.67        1.20      1.04 o 
   6  -4   6        2.18        2.13      0.97 o 
   7  -4   6       48.72       50.60      2.52 o 
   8  -4   6       96.30       98.02      4.93 o 
  -9  -3   6        4.03        8.37      4.43 o 
  -8  -3   6        1.55        3.20      3.94 o 
  -7  -3   6       98.74       86.20      7.63 o 
  -6  -3   6       28.95       21.91      3.22 o 
  -5  -3   6      105.80       96.45      6.40 o 
  -4  -3   6       33.10       34.34      3.39 o 
  -3  -3   6     1665.26     1763.15     26.87 o 
  -2  -3   6      614.02      654.11     11.76 o 
  -1  -3   6        8.29        8.29      1.10 o 
   0  -3   6      119.61      115.14      2.38 o 
   1  -3   6      128.11      137.51      2.49 o 
   2  -3   6      567.12      596.19      7.74 o 
   3  -3   6      597.74      658.43      8.41 o 
   4  -3   6      168.87      169.33      3.03 o 
   5  -3   6      251.08      223.95      3.96 o 
   6  -3   6       12.82       12.81      1.04 o 
   7  -3   6        0.49        0.22      1.22 o 
   8  -3   6       17.13       14.64      1.92 o 
   9  -3   6        0.17        2.83      1.57 o 
  -9  -2   6       33.63       49.26      6.65 o 
  -8  -2   6       65.99       69.95      7.14 o 
  -7  -2   6        7.41        4.27      2.59 o 
  -6  -2   6       80.03       54.30      4.01 o 
  -5  -2   6        4.68        3.82      2.61 o 
  -4  -2   6      124.60      123.92      5.31 o 
  -3  -2   6       15.24       10.11      1.80 o 
  -2  -2   6      708.01      738.77     13.00 o 
  -1  -2   6     1726.04     1907.52     20.66 o 
   0  -2   6      989.59     1056.26     11.85 o 
   1  -2   6     1446.80     1580.46     14.70 o 
   2  -2   6      325.82      342.58      4.37 o 
   3  -2   6      104.11      112.54      1.76 o 
   4  -2   6      142.16      148.89      2.88 o 
   5  -2   6       25.36       26.08      1.26 o 
   6  -2   6       56.21       48.12      2.08 o 
   7  -2   6      102.30      100.12      3.66 o 
   8  -2   6       21.20       20.78      2.17 o 
   9  -2   6       13.31       19.40      2.26 o 
 -10  -1   6       10.96       19.21      5.42 o 
  -9  -1   6       79.42       80.29      7.63 o 
  -8  -1   6       25.49       29.50      5.17 o 
  -7  -1   6        4.65        2.46      2.61 o 
  -6  -1   6      102.89       85.96      4.88 o 
  -5  -1   6        5.52        5.20      2.59 o 
  -4  -1   6       18.19       12.44      2.44 o 
  -3  -1   6       61.10       67.90      2.88 o 
  -2  -1   6      550.85      604.54     11.13 o 
  -1  -1   6        0.99        1.86      0.75 o 
   0  -1   6      242.56      259.46      3.33 o 
   1  -1   6      103.62      108.24      1.58 o 
   2  -1   6      171.72      175.63      2.37 o 
   3  -1   6       36.40       28.49      1.14 o 
   4  -1   6        2.80        3.80      0.81 o 
   5  -1   6        7.30        6.60      1.05 o 
   6  -1   6       63.92       46.22      2.13 o 
   7  -1   6        0.22        1.72      1.47 o 
   8  -1   6       77.63       78.57      3.66 o 
   9  -1   6       11.77       16.66      2.35 o 
 -10   0   6        0.75        8.37      4.43 o 
  -9   0   6       28.41       29.56      3.74 o 
  -8   0   6      124.48      103.98      8.50 o 
  -7   0   6      113.66       74.92      8.25 o 
  -6   0   6       16.91        7.06      2.59 o 
  -5   0   6       52.89       48.21      2.74 o 
  -4   0   6       38.58       33.05      2.21 o 
  -3   0   6      328.59      326.93      5.59 o 
  -2   0   6      361.94      398.30      5.59 o 
  -1   0   6        8.43        5.97      0.72 o 
   0   0   6      699.48      751.39      7.27 o 
   1   0   6        1.68        0.80      0.46 o 
   2   0   6      854.34      943.26      9.46 o 
   3   0   6      535.60      526.72      7.54 o 
   4   0   6      137.52      131.16      2.48 o 
   5   0   6        5.97        5.57      0.91 o 
   6   0   6       73.71       64.30      3.13 o 
   7   0   6        0.29        0.49      1.57 o 
   8   0   6        1.43        4.68      1.82 o 
   9   0   6       13.21       13.19      2.26 o 
  10   0   6       26.41       29.70      2.96 o 
 -10   1   6       10.12        6.65      3.94 o 
  -9   1   6      142.77      155.68      6.79 o 
  -8   1   6      112.14      100.43      5.22 o 
  -7   1   6       35.00       31.16      3.31 o 
  -6   1   6      140.24      111.99      3.97 o 
  -5   1   6       35.53       39.95      2.45 o 
  -4   1   6      149.70      136.89      3.82 o 
  -3   1   6        0.15        0.08      1.12 o 
  -2   1   6       48.05       57.11      1.56 o 
  -1   1   6      786.80      800.98     13.40 o 
   0   1   6      507.15      515.40      5.86 o 
   1   1   6     1108.16     1150.88     10.49 o 
   2   1   6        0.09        0.41      0.53 o 
   3   1   6       18.87       18.91      0.98 o 
   4   1   6        3.23        0.70      0.74 o 
   5   1   6      125.71      111.40      4.09 o 
   6   1   6        0.00        1.53      2.83 o 
   7   1   6      116.69       89.18      4.01 o 
   8   1   6      107.73      106.31      4.80 o 
   9   1   6      100.90      108.84      5.05 o 
  10   1   6        1.03        4.19      2.09 o 
 -10   2   6       19.76       21.81      3.45 o 
  -9   2   6        1.14       -2.26      2.26 o 
  -8   2   6        7.47        5.82      2.71 o 
  -7   2   6      206.65      187.15      6.53 o 
  -6   2   6       34.90       29.53      2.87 o 
  -5   2   6       43.72       48.50      2.55 o 
  -4   2   6        3.11        6.76      1.66 o 
  -3   2   6        2.36        0.86      1.31 o 
  -2   2   6       11.31       13.90      0.83 o 
  -1   2   6      121.82      121.56      2.17 o 
   0   2   6     3378.93     3319.43     83.41 o 
   1   2   6      219.65      224.80      4.64 o 
   2   2   6        8.59        8.06      0.60 o 
   3   2   6        1.00        1.01      0.60 o 
   4   2   6       92.39       96.63      2.42 o 
   5   2   6       14.39       20.61      2.05 o 
   6   2   6       94.12       79.91      3.83 o 
   7   2   6       36.33       31.14      4.43 o 
   8   2   6      133.30      125.62      5.22 o 
   9   2   6       27.52       40.91      3.47 o 
  10   2   6        0.10        1.47      2.00 o 
 -10   3   6        0.85        6.65      3.94 o 
  -9   3   6        1.05        1.02      2.59 o 
  -8   3   6        0.10        0.86      2.09 o 
  -7   3   6       20.25       20.24      2.87 o 
  -6   3   6        3.10        0.86      4.31 o 
  -5   3   6       12.45       10.39      1.55 o 
  -4   3   6      846.63      876.56     14.03 o 
  -3   3   6       55.90       54.83      2.12 o 
  -2   3   6       14.53       16.07      0.78 o 
  -1   3   6     1326.16     1430.99     20.34 o 
   0   3   6      510.25      529.26      6.00 o 
   1   3   6      867.12      901.80     11.03 o 
   2   3   6       13.35       14.26      0.93 o 
   3   3   6       50.93       55.47      1.41 o 
   4   3   6       43.11       49.96      2.45 o 
   5   3   6       73.46       71.35      2.78 o 
   6   3   6       44.77       34.41      2.06 o 
   7   3   6      197.98      171.29      6.10 o 
   8   3   6       62.57       65.51      4.01 o 
   9   3   6       28.18       30.57      3.31 o 
  10   3   6        6.16        3.69      3.20 o 
  -9   4   6       13.11       12.31      2.79 o 
  -8   4   6       15.31       17.49      2.70 o 
  -7   4   6       86.39       91.34      4.44 o 
  -6   4   6      121.92      133.20      5.17 o 
  -5   4   6       51.24       49.30      2.37 o 
  -4   4   6      154.90      153.07      3.65 o 
  -3   4   6      145.71      177.55      3.84 o 
  -2   4   6      689.71      751.48      8.98 o 
  -1   4   6     1252.59     1394.74     15.96 o 
   0   4   6       57.87       51.90      1.75 o 
   1   4   6      936.63      971.77     11.97 o 
   2   4   6      409.08      434.71      6.08 o 
   3   4   6      456.27      483.13      6.13 o 
   4   4   6      822.28      803.56     11.80 o 
   5   4   6        3.94        2.03      1.19 o 
   6   4   6        7.38        5.55      1.48 o 
   7   4   6       15.05       20.64      2.70 o 
   8   4   6        0.93        1.01      2.00 o 
   9   4   6        0.01        5.17      3.45 o 
  10   4   6        9.60       19.70      4.43 o 
  -9   5   6        1.51        1.39      2.22 o 
  -8   5   6       26.12       23.71      2.87 o 
  -7   5   6      111.71      104.52      4.52 o 
  -6   5   6       11.10       13.83      1.97 o 
  -5   5   6      388.70      374.87      6.87 o 
  -4   5   6        7.93        7.61      1.18 o 
  -3   5   6      175.84      175.22      3.79 o 
  -2   5   6        3.40        1.88      0.61 o 
  -1   5   6       34.69       50.20      1.52 o 
   0   5   6      237.79      313.89      6.88 o 
   1   5   6       47.84       57.99      1.80 o 
   2   5   6       19.04       21.15      1.32 o 
   3   5   6       60.24       52.45      1.72 o 
   4   5   6       34.63       32.01      1.99 o 
   5   5   6      183.50      171.15      4.12 o 
   6   5   6       64.93       76.72      6.01 o 
   7   5   6       62.95       63.43      8.13 o 
   8   5   6       23.56       24.14      4.43 o 
   9   5   6       19.61       27.09      4.93 o 
  -9   6   6       15.74       21.07      2.96 o 
  -8   6   6        4.02       -0.57      2.00 o 
  -7   6   6       63.67       64.05      3.57 o 
  -6   6   6      131.79      139.97      4.61 o 
  -5   6   6       14.31       18.23      1.41 o 
  -4   6   6       74.93       79.52      2.51 o 
  -3   6   6       30.51       36.76      2.59 o 
  -2   6   6      145.81      165.22      3.00 o 
  -1   6   6       81.05       88.83      2.09 o 
   0   6   6      228.04      233.84      4.32 o 
   1   6   6      283.56      287.61      5.86 o 
   2   6   6       49.25       55.76      2.55 o 
   3   6   6      106.42      122.64      3.28 o 
   4   6   6        8.70        7.89      1.70 o 
   5   6   6      406.16      391.07      9.06 o 
   6   6   6        0.49       -0.43      1.29 o 
   7   6   6       42.47       39.90      4.93 o 
   8   6   6       14.03       19.70      4.43 o 
   9   6   6        1.14        4.68      3.69 o 
  -9   7   6       18.13       20.20      3.94 o 
  -8   7   6       10.46       14.52      2.35 o 
  -7   7   6        2.09       -1.54      1.54 o 
  -6   7   6       11.53        9.44      1.65 o 
  -5   7   6       31.78       32.87      4.93 o 
  -4   7   6       46.15       40.92      3.45 o 
  -3   7   6        0.02       -0.35      0.97 o 
  -2   7   6       48.12       46.92      2.12 o 
  -1   7   6        3.31        4.26      0.92 o 
   0   7   6       21.83       19.99      1.35 o 
   1   7   6       39.12       34.09      3.10 o 
   2   7   6      122.79      117.23      3.73 o 
   3   7   6       22.55       21.94      2.08 o 
   4   7   6       29.14       30.72      2.53 o 
   5   7   6        2.40        2.70      1.76 o 
   6   7   6      392.65      370.52      8.51 o 
   7   7   6       18.18       21.14      3.45 o 
   8   7   6        2.63        1.72      2.96 o 
   9   7   6        0.43        0.49      3.45 o 
  -8   8   6        2.58       -2.22      2.22 o 
  -7   8   6       71.95       70.90      3.39 o 
  -6   8   6       69.65       66.94      4.80 o 
  -5   8   6       44.44       40.05      2.46 o 
  -4   8   6        2.74        1.48      1.72 o 
  -3   8   6       56.09       57.19      2.41 o 
  -2   8   6      106.84      118.20      3.26 o 
  -1   8   6      215.07      172.70      3.24 o 
   0   8   6      279.05      310.22      6.54 o 
   1   8   6       68.01       56.50      2.88 o 
   2   8   6       37.90       41.91      2.51 o 
   3   8   6       18.89       22.62      1.88 o 
   4   8   6       51.51       42.77      2.96 o 
   5   8   6       58.83       48.99      4.02 o 
   6   8   6       12.17       13.27      3.01 o 
   7   8   6        6.42        3.42      2.66 o 
   8   8   6       19.57       15.52      4.43 o 
   9   8   6       25.93       35.22      5.91 o 
  -8   9   6        0.70       -1.97      2.22 o 
  -7   9   6       74.25       70.22      3.39 o 
  -6   9   6        7.42        9.52      1.85 o 
  -5   9   6        9.01        5.42      1.97 o 
  -4   9   6        0.36       -0.36      1.30 o 
  -3   9   6        7.96       10.94      1.72 o 
  -2   9   6       11.43       10.26      1.15 o 
  -1   9   6     1177.96     1161.13     14.35 o 
   0   9   6     2063.18     2095.04     32.90 o 
   1   9   6      543.29      528.24     10.21 o 
   2   9   6        1.42        1.78      1.64 o 
   3   9   6        1.66        2.60      1.63 o 
   4   9   6        8.32        2.23      2.41 o 
   5   9   6        8.76        5.03      5.79 o 
   6   9   6       35.42       33.13      3.90 o 
   7   9   6       93.43       95.08      6.09 o 
   8   9   6        0.97       -1.97      3.45 o 
  -7  10   6        6.10        7.63      2.46 o 
  -6  10   6       12.12       11.47      2.71 o 
  -5  10   6       86.45       88.91      4.93 o 
  -4  10   6       10.15        9.34      3.82 o 
  -3  10   6       57.86       58.05      2.80 o 
  -2  10   6       45.54       48.32      3.55 o 
  -1  10   6      163.05      157.38      4.23 o 
   0  10   6      822.10      801.10     14.25 o 
   1  10   6      114.63      118.71      4.21 o 
   2  10   6        0.73        1.48      1.56 o 
   3  10   6        5.71        4.34      2.23 o 
   4  10   6       46.62       40.41      3.90 o 
   5  10   6        0.01        1.10      2.50 o 
   6  10   6       23.47       26.21      5.42 o 
   7  10   6       75.07       66.79      5.38 o 
   8  10   6        0.24        3.51      2.90 o 
  -7  11   6        0.82        1.97      2.22 o 
  -6  11   6        0.06       -1.35      1.85 o 
  -5  11   6       83.97       80.54      4.93 o 
  -4  11   6        0.70        0.63      1.40 o 
  -3  11   6        5.90        6.46      1.63 o 
  -2  11   6      109.69      106.57      3.81 o 
  -1  11   6      281.32      268.16      6.38 o 
   0  11   6      268.90      259.17      9.07 o 
   1  11   6      376.79      373.24      8.40 o 
   2  11   6        0.04       -2.22      2.22 o 
   3  11   6       20.44       15.99      2.90 o 
   4  11   6        0.38        0.16      2.27 o 
   5  11   6      132.66      128.51      6.86 o 
   6  11   6       22.52       24.78      5.05 o 
   7  11   6        0.30       -0.64      2.68 o 
  -6  12   6        7.73        6.65      4.19 o 
  -5  12   6        9.77        6.59      1.61 o 
  -4  12   6        9.63        8.84      1.46 o 
  -3  12   6        3.22        5.40      1.63 o 
  -2  12   6       38.36       35.65      2.63 o 
  -1  12   6       36.07       35.77      2.86 o 
   0  12   6        0.26       -2.17      2.17 o 
   1  12   6        0.01       -0.18      1.71 o 
   2  12   6       52.12       52.03      4.08 o 
   3  12   6        4.94        5.37      2.96 o 
   4  12   6        3.78        5.95      3.69 o 
   5  12   6        6.00        9.58      6.03 o 
   6  12   6        2.91        0.08      2.79 o 
   7  12   6        3.26        2.02      3.32 o 
  -5  13   6       85.27      103.80      3.54 o 
  -4  13   6       12.87       11.70      1.76 o 
  -3  13   6        0.55       -1.51      1.51 o 
  -2  13   6      145.06      140.27      4.82 o 
  -1  13   6       29.98       22.96      3.94 o 
   0  13   6       11.27        9.85      4.43 o 
   1  13   6       74.78       60.59      7.14 o 
   2  13   6       11.53        9.36      4.93 o 
   3  13   6        0.05       -2.22      2.22 o 
   4  13   6       25.76       19.20      3.50 o 
   5  13   6      113.81      121.75      7.01 o 
   6  13   6        2.97        3.87      5.91 o 
  -4  14   6       11.57       13.32      1.87 o 
  -3  14   6        1.92        4.12      2.36 o 
  -2  14   6       18.10       17.67      3.05 o 
  -1  14   6       17.91       21.99      3.13 o 
   0  14   6        7.01        5.76      2.64 o 
   1  14   6      136.53      133.24     11.33 o 
   2  14   6        4.97        1.23      4.93 o 
   3  14   6        0.23       -3.20      4.93 o 
   4  14   6        8.87       11.33      6.90 o 
   5  14   6       52.02       40.39      8.87 o 
  -3  15   6        9.95       14.87      3.05 o 
  -2  15   6        0.73       -1.30      2.36 o 
  -1  15   6       12.15       10.53      2.95 o 
   0  15   6       79.80       87.40      5.55 o 
   1  15   6        0.00        6.40      4.93 o 
   2  15   6       54.85       38.17      7.63 o 
   3  15   6        3.87       10.10      6.40 o 
   4  15   6      115.01      116.25     12.07 o 
  -1  16   6        8.02       12.22      3.32 o 
   0  16   6       14.32       19.88      3.54 o 
   1  16   6        7.20        0.00      5.66 o 
   2  16   6       39.32       40.14      8.37 o 
  -3 -12   7        4.49        4.93      7.39 o 
  -2 -12   7        2.30       -2.46      6.16 o 
  -1 -12   7       12.24        6.48      3.91 o 
   0 -12   7        7.19        6.18      3.58 o 
   1 -12   7       14.87       18.40      9.73 o 
   2 -12   7        7.23        0.26      3.32 o 
   3 -12   7       17.42       21.92      5.42 o 
  -5 -11   7       25.27       23.15      8.37 o 
  -4 -11   7        0.01        7.14      6.65 o 
  -3 -11   7        5.51        7.88      6.90 o 
  -2 -11   7        0.04       -4.19      5.91 o 
  -1 -11   7       18.55       16.01      6.90 o 
   0 -11   7        4.10        0.81      2.95 o 
   1 -11   7      221.68      228.28     16.87 o 
   2 -11   7        4.24        2.92      8.25 o 
   3 -11   7       16.32       14.43      3.89 o 
   4 -11   7        0.04       -2.44      2.44 o 
  -6 -10   7       17.05       19.47      4.32 o 
  -5 -10   7      158.19      151.12     11.33 o 
  -4 -10   7       16.07       21.81      9.73 o 
  -3 -10   7       20.04       18.96      6.65 o 
  -2 -10   7        4.09        6.65      5.66 o 
  -1 -10   7      150.08      152.94     11.82 o 
   0 -10   7       18.71       19.04      3.64 o 
   1 -10   7       86.26       86.03      9.85 o 
   2 -10   7       50.61       55.00      3.78 o 
   3 -10   7       24.77       17.54      2.70 o 
   4 -10   7        0.14       -0.22      2.83 o 
   5 -10   7       20.34       19.91      3.43 o 
  -7  -9   7       36.81       45.07      6.90 o 
  -6  -9   7        0.23        3.69      4.19 o 
  -5  -9   7       56.22       60.51      5.68 o 
  -4  -9   7        1.56        5.75      3.23 o 
  -3  -9   7       18.37       18.78      3.83 o 
  -2  -9   7        0.48        4.42      2.95 o 
  -1  -9   7      293.45      282.00     15.02 o 
   0  -9   7        2.06        0.83      2.53 o 
   1  -9   7       15.69       11.72      2.51 o 
   2  -9   7        8.52        8.79      2.69 o 
   3  -9   7       14.42       13.10      2.49 o 
   4  -9   7        2.99       -1.95      1.95 o 
   5  -9   7       30.42       23.67      5.66 o 
   6  -9   7       12.91        5.96      2.72 o 
  -7  -8   7        9.36       14.53      5.66 o 
  -6  -8   7       53.06       61.08      7.39 o 
  -5  -8   7        0.22       -2.67      5.30 o 
  -4  -8   7        7.95       13.17      3.55 o 
  -3  -8   7       22.22       21.76      3.78 o 
  -2  -8   7      234.38      231.59      8.52 o 
  -1  -8   7      540.38      559.61     14.30 o 
   0  -8   7        3.75       -0.23      2.05 o 
   1  -8   7      457.76      460.65      9.94 o 
   2  -8   7      423.25      435.31     13.32 o 
   3  -8   7       20.76       19.48      2.45 o 
   4  -8   7       21.06       23.53      2.64 o 
   5  -8   7       68.69       68.12      4.55 o 
   6  -8   7        0.00       -0.05      5.79 o 
   7  -8   7        6.44        3.69      2.46 o 
  -8  -7   7        0.36        1.97      4.19 o 
  -7  -7   7       65.05       93.84      9.11 o 
  -6  -7   7       10.18        9.61      4.93 o 
  -5  -7   7      101.98       87.64      5.99 o 
  -4  -7   7       49.04       56.12      5.30 o 
  -3  -7   7        0.51        1.87      2.82 o 
  -2  -7   7      335.37      349.93     11.58 o 
  -1  -7   7        4.13        3.95      2.67 o 
   0  -7   7        4.81        4.20      1.90 o 
   1  -7   7       66.43       70.05      2.73 o 
   2  -7   7       66.99       65.20      4.86 o 
   3  -7   7      194.58      185.51      4.42 o 
   4  -7   7       20.63       19.27      2.03 o 
   5  -7   7      208.30      206.50      6.01 o 
   6  -7   7       28.77       28.32      2.42 o 
   7  -7   7        0.36       -1.48      2.22 o 
  -8  -6   7       19.17       23.40      6.16 o 
  -7  -6   7       17.09       26.85      5.91 o 
  -6  -6   7        1.96        9.61      4.68 o 
  -5  -6   7      178.60      200.97     11.58 o 
  -4  -6   7       50.35       44.41      4.49 o 
  -3  -6   7       15.88       13.51      3.13 o 
  -2  -6   7       34.60       35.91      3.14 o 
  -1  -6   7       13.80       13.65      2.24 o 
   0  -6   7        0.57        5.55      2.00 o 
   1  -6   7        1.07       -0.55      1.24 o 
   2  -6   7      391.09      405.51      5.59 o 
   3  -6   7       17.25       20.05      1.72 o 
   4  -6   7      103.89      101.47      3.07 o 
   5  -6   7        0.01       -1.07      1.34 o 
   6  -6   7       69.59       70.12      6.90 o 
   7  -6   7       17.32       21.04      2.22 o 
   8  -6   7        0.46        1.23      1.97 o 
  -9  -5   7        1.31       10.59      4.93 o 
  -8  -5   7       71.18       74.13      8.13 o 
  -7  -5   7        0.14        1.72      3.94 o 
  -6  -5   7       35.30       36.45      5.91 o 
  -5  -5   7      377.44      321.65     14.28 o 
  -4  -5   7      267.74      262.13     14.78 o 
  -3  -5   7       28.25       32.65      3.38 o 
  -2  -5   7       94.25       92.30      3.59 o 
  -1  -5   7      161.17      157.56      5.18 o 
   0  -5   7        6.42        4.31      2.18 o 
   1  -5   7      143.16      152.33      3.11 o 
   2  -5   7       49.46       46.05      1.82 o 
   3  -5   7      169.67      175.32      3.53 o 
   4  -5   7       24.83       29.84      1.73 o 
   5  -5   7      214.78      211.49      4.39 o 
   6  -5   7       19.94       21.25      2.22 o 
   7  -5   7       31.48       32.33      2.24 o 
   8  -5   7        0.42        2.46      1.97 o 
  -9  -4   7        2.19        0.49      4.43 o 
  -8  -4   7        1.37        8.13      4.68 o 
  -7  -4   7        4.00        6.90      4.19 o 
  -6  -4   7        1.15       -1.48      3.69 o 
  -5  -4   7       66.62       62.80      6.40 o 
  -4  -4   7      986.57      979.50     17.20 o 
  -3  -4   7       49.38       52.95      2.83 o 
  -2  -4   7       15.99       13.99      1.95 o 
  -1  -4   7      143.22      153.52      4.05 o 
   0  -4   7        0.00       -1.19      1.19 o 
   1  -4   7        7.87        8.51      1.13 o 
   2  -4   7       38.62       42.09      2.24 o 
   3  -4   7       15.11       14.73      1.27 o 
   4  -4   7      172.26      172.25      3.30 o 
   5  -4   7      378.09      341.07      6.57 o 
   6  -4   7       30.84       29.25      2.17 o 
   7  -4   7       16.13       18.78      1.92 o 
   8  -4   7       56.59       58.67      3.04 o 
  -9  -3   7        1.72        6.16      4.43 o 
  -8  -3   7        0.00       -1.97      3.69 o 
  -7  -3   7        5.76        3.20      4.19 o 
  -6  -3   7        0.19        3.86      2.59 o 
  -5  -3   7        3.70        4.29      2.96 o 
  -4  -3   7      517.38      527.65     12.97 o 
  -3  -3   7      237.73      228.69      7.39 o 
  -2  -3   7      178.78      181.14      4.44 o 
  -1  -3   7      250.37      290.85      4.91 o 
   0  -3   7       28.37       31.46      1.42 o 
   1  -3   7      109.56      129.48      2.56 o 
   2  -3   7      142.25      162.00      2.81 o 
   3  -3   7      190.70      187.10      2.93 o 
   4  -3   7     1389.40     1417.57     17.03 o 
   5  -3   7       13.59       18.33      1.36 o 
   6  -3   7       12.03       14.78      1.74 o 
   7  -3   7        3.47        4.56      1.39 o 
   8  -3   7        3.04        0.00      1.97 o 
  -9  -2   7        4.29       12.81      4.93 o 
  -8  -2   7        0.01        1.23      3.69 o 
  -7  -2   7        2.96       -2.96      2.96 o 
  -6  -2   7       40.78       33.83      3.72 o 
  -5  -2   7      371.21      319.03      9.49 o 
  -4  -2   7       56.99       43.00      3.61 o 
  -3  -2   7      598.37      565.28     10.57 o 
  -2  -2   7      115.81      121.75      4.69 o 
  -1  -2   7       33.10       35.29      1.66 o 
   0  -2   7        2.35        1.73      0.87 o 
   1  -2   7       51.75       58.41      1.67 o 
   2  -2   7        5.16        6.18      0.85 o 
   3  -2   7      214.08      230.05      3.29 o 
   4  -2   7        1.30        3.47      0.81 o 
   5  -2   7        5.52        7.52      0.92 o 
   6  -2   7        0.11        1.07      1.00 o 
   7  -2   7        0.03        0.28      1.44 o 
   8  -2   7        0.07       -1.97      1.97 o 
   9  -2   7        2.30        2.06      1.65 o 
  -9  -1   7       36.10       40.39      6.40 o 
  -8  -1   7       25.37       23.09      3.57 o 
  -7  -1   7       91.91       78.45      6.90 o 
  -6  -1   7        2.38        1.25      2.48 o 
  -5  -1   7       48.36       53.18      3.92 o 
  -4  -1   7       64.16       58.08      3.83 o 
  -3  -1   7       80.69       77.74      3.32 o 
  -2  -1   7      333.07      382.39      6.65 o 
  -1  -1   7       78.75       79.11      3.06 o 
   0  -1   7       10.66       13.21      0.98 o 
   1  -1   7        0.82        1.26      0.73 o 
   2  -1   7      841.69      932.23     11.27 o 
   3  -1   7      121.96      122.91      2.82 o 
   4  -1   7        0.07       -0.24      0.81 o 
   5  -1   7      148.16      116.97      2.36 o 
   6  -1   7       17.82       12.55      1.86 o 
   7  -1   7        7.68        6.37      1.65 o 
   8  -1   7        0.64        6.31      3.82 o 
   9  -1   7        4.47        6.95      2.00 o 
  -9   0   7       88.98       96.79      8.37 o 
  -8   0   7        3.97        5.93      2.95 o 
  -7   0   7        2.46       -0.20      2.52 o 
  -6   0   7       92.35       70.19      4.44 o 
  -5   0   7        1.82       -1.15      2.35 o 
  -4   0   7        0.07       -2.34      2.34 o 
  -3   0   7       37.33       40.95      2.28 o 
  -2   0   7      406.60      378.52      5.57 o 
  -1   0   7      510.96      547.99      7.22 o 
   0   0   7        0.12        0.40      0.56 o 
   1   0   7      249.52      270.87      3.38 o 
   2   0   7      196.32      169.47      2.93 o 
   3   0   7      570.15      577.35     10.02 o 
   4   0   7        6.67        6.78      1.18 o 
   5   0   7       48.09       48.93      2.06 o 
   6   0   7       33.89       26.08      2.26 o 
   7   0   7       76.33       58.85      3.31 o 
   8   0   7        7.06        7.84      2.59 o 
   9   0   7       63.00       73.16      5.05 o 
  -9   1   7       93.93       87.80      6.53 o 
  -8   1   7       18.65       11.47      3.04 o 
  -7   1   7        2.74        0.65      3.20 o 
  -6   1   7       37.53       48.85      7.51 o 
  -5   1   7      118.35      120.99      4.15 o 
  -4   1   7       61.23       54.09      3.05 o 
  -3   1   7       71.90       70.72      2.78 o 
  -2   1   7        7.50        7.29      0.92 o 
  -1   1   7      226.03      250.88      3.58 o 
   0   1   7       24.27       25.41      1.34 o 
   1   1   7      115.57      125.12      2.16 o 
   2   1   7        3.03        3.28      0.65 o 
   3   1   7      300.98      306.21      5.05 o 
   4   1   7        1.50        1.09      0.79 o 
   5   1   7        0.23        1.23      1.08 o 
   6   1   7      115.67       93.47      4.01 o 
   7   1   7        0.17       -0.13      1.65 o 
   8   1   7        0.01       -1.26      1.65 o 
   9   1   7        4.61        5.29      3.20 o 
  -9   2   7       15.60       22.17      3.47 o 
  -8   2   7        4.49        4.24      2.52 o 
  -7   2   7       12.22        6.83      4.68 o 
  -6   2   7       88.30       79.94      4.61 o 
  -5   2   7       14.55       11.69      1.80 o 
  -4   2   7      569.55      619.08     10.85 o 
  -3   2   7      190.85      215.30      4.78 o 
  -2   2   7        1.89        0.48      0.71 o 
  -1   2   7       51.50       50.74      1.49 o 
   0   2   7        0.34        0.26      0.39 o 
   1   2   7       16.28       16.50      0.81 o 
   2   2   7       41.02       41.21      1.17 o 
   3   2   7      176.14      193.70      3.66 o 
   4   2   7      335.69      355.76      5.83 o 
   5   2   7      131.72      142.17      3.76 o 
   6   2   7       16.91       23.02      2.35 o 
   7   2   7        0.13       -0.39      1.65 o 
   8   2   7        3.44       -0.19      1.82 o 
   9   2   7      216.70      233.83      7.75 o 
  -9   3   7       35.87       42.24      6.53 o 
  -8   3   7        0.08        0.37      3.57 o 
  -7   3   7        7.57        2.63      4.19 o 
  -6   3   7       11.10        8.61      2.35 o 
  -5   3   7       57.27       49.94      2.69 o 
  -4   3   7      325.38      323.97      6.49 o 
  -3   3   7      115.30      129.05      2.88 o 
  -2   3   7      319.13      353.33      4.77 o 
  -1   3   7       16.04       18.41      1.03 o 
   0   3   7        2.37        2.74      0.66 o 
   1   3   7        0.86        1.08      0.59 o 
   2   3   7      388.25      423.85      6.06 o 
   3   3   7       12.49       12.75      1.14 o 
   4   3   7      246.60      270.50      4.89 o 
   5   3   7       28.38       27.69      1.92 o 
   6   3   7      101.67       87.16      3.53 o 
   7   3   7       23.39       21.85      2.61 o 
   8   3   7        8.04        7.88      2.26 o 
   9   3   7       17.71       22.97      2.96 o 
  -9   4   7        0.38        0.29      2.52 o 
  -8   4   7        0.09        1.11      2.26 o 
  -7   4   7       16.92       12.83      2.61 o 
  -6   4   7        2.70       -0.47      1.82 o 
  -5   4   7      414.32      398.98      7.67 o 
  -4   4   7      142.75      144.56      4.47 o 
  -3   4   7       87.10      111.10      2.61 o 
  -2   4   7        7.75        8.15      0.76 o 
  -1   4   7       12.87       13.24      1.04 o 
   0   4   7      103.30      110.17      2.65 o 
   1   4   7       64.35       67.34      2.02 o 
   2   4   7       26.68       24.74      1.21 o 
   3   4   7       10.34        8.90      0.92 o 
   4   4   7      417.86      390.64      6.61 o 
   5   4   7      216.71      199.73      5.01 o 
   6   4   7        4.58        5.79      1.40 o 
   7   4   7       19.55       19.41      2.79 o 
   8   4   7        0.07        1.64      2.00 o 
   9   4   7       13.71       11.82      4.19 o 
  -9   5   7        3.87        2.03      2.52 o 
  -8   5   7       12.78       16.31      2.79 o 
  -7   5   7        0.00        0.03      2.59 o 
  -6   5   7      239.46      219.09      6.44 o 
  -5   5   7      277.89      284.71      5.87 o 
  -4   5   7      254.51      271.97      5.54 o 
  -3   5   7        7.51       11.48      1.05 o 
  -2   5   7      748.57      773.02     10.74 o 
  -1   5   7       41.41       50.34      1.40 o 
   0   5   7        5.70        6.11      0.95 o 
   1   5   7       26.80       32.71      1.36 o 
   2   5   7      297.70      305.47      4.78 o 
   3   5   7       59.13       74.96      2.02 o 
   4   5   7        5.97        5.55      1.14 o 
   5   5   7      262.32      257.89      5.31 o 
   6   5   7        0.14        0.45      1.34 o 
   7   5   7        0.37        0.12      2.00 o 
   8   5   7        0.01        3.94      3.20 o 
   9   5   7        0.26        5.91      3.69 o 
  -9   6   7       34.81       40.12      7.14 o 
  -8   6   7        4.04        2.94      2.17 o 
  -7   6   7        8.35        9.65      4.43 o 
  -6   6   7      804.29      741.80     15.59 o 
  -5   6   7      115.57      112.63      4.09 o 
  -4   6   7        6.20        5.72      1.23 o 
  -3   6   7      128.89      145.00      5.27 o 
  -2   6   7       16.29       16.59      1.00 o 
  -1   6   7       26.09       26.87      1.61 o 
   0   6   7       16.75       17.14      2.12 o 
   1   6   7       95.52       98.64      2.65 o 
   2   6   7       40.09       44.34      1.99 o 
   3   6   7      129.01      146.39      3.11 o 
   4   6   7      418.89      417.55      6.55 o 
   5   6   7      254.52      252.05      5.39 o 
   6   6   7      360.81      336.42      6.68 o 
   7   6   7        3.07        6.40      3.45 o 
   8   6   7        3.27        0.49      3.20 o 
   9   6   7        5.01        6.16      3.94 o 
  -9   7   7        5.00        5.17      3.45 o 
  -8   7   7        0.70       -1.98      2.07 o 
  -7   7   7        0.54       -1.65      1.65 o 
  -6   7   7        9.07       10.50      1.92 o 
  -5   7   7      106.18       99.97      4.68 o 
  -4   7   7       20.44       25.99      1.65 o 
  -3   7   7       21.98       26.86      1.43 o 
  -2   7   7        1.91        2.19      0.81 o 
  -1   7   7      304.47      299.72      4.88 o 
   0   7   7        0.58        0.02      0.85 o 
   1   7   7      264.10      261.98      5.77 o 
   2   7   7      148.95      142.01      4.12 o 
   3   7   7        6.93        4.44      1.65 o 
   4   7   7       16.34       16.75      1.99 o 
   5   7   7       26.34       22.76      1.97 o 
   6   7   7      532.80      507.79     10.61 o 
   7   7   7        0.09        0.49      3.20 o 
   8   7   7        1.09        0.99      2.96 o 
   9   7   7       26.62       31.77      5.66 o 
  -8   8   7        0.39       -1.47      2.00 o 
  -7   8   7       26.57       26.21      2.52 o 
  -6   8   7       19.38       15.85      2.09 o 
  -5   8   7       31.33       24.09      2.09 o 
  -4   8   7      136.78      130.29      4.35 o 
  -3   8   7        0.01       -0.43      0.70 o 
  -2   8   7      406.29      427.24      6.53 o 
  -1   8   7       31.36       29.14      1.52 o 
   0   8   7       18.28       15.14      1.65 o 
   1   8   7      128.15      118.25      3.83 o 
   2   8   7      220.90      239.71      5.86 o 
   3   8   7       87.28       81.73      3.68 o 
   4   8   7       34.17       24.26      4.43 o 
   5   8   7       38.25       36.91      3.64 o 
   6   8   7        9.86       16.65      2.32 o 
   7   8   7        4.58        3.69      2.66 o 
   8   8   7        0.01        2.96      3.69 o 
   9   8   7       46.65       59.85      7.14 o 
  -8   9   7       36.99       36.20      4.19 o 
  -7   9   7       90.90       93.42     10.22 o 
  -6   9   7        5.67        7.63      1.74 o 
  -5   9   7       15.78       14.64      1.92 o 
  -4   9   7       10.51        8.62      2.22 o 
  -3   9   7        0.01       -0.07      1.30 o 
  -2   9   7        5.19        3.99      1.52 o 
  -1   9   7       89.06       91.16      2.43 o 
   0   9   7        2.69        3.54      1.45 o 
   1   9   7      945.87      933.44     17.94 o 
   2   9   7        0.01       -0.26      1.44 o 
   3   9   7        4.50        2.94      2.22 o 
   4   9   7      131.89      121.67      5.80 o 
   5   9   7        1.09       -1.36      2.27 o 
   6   9   7       51.55       50.27      4.42 o 
   7   9   7       28.03       30.31      4.07 o 
   8   9   7        3.75       11.58      4.19 o 
  -7  10   7        1.79       -1.54      1.54 o 
  -6  10   7        4.06        3.63      1.65 o 
  -5  10   7       64.06       69.38      3.31 o 
  -4  10   7       32.69       32.40      2.59 o 
  -3  10   7       17.13       17.80      2.09 o 
  -2  10   7        0.06       -0.15      0.96 o 
  -1  10   7      176.62      186.05      4.09 o 
   0  10   7       49.68       44.26      2.57 o 
   1  10   7        0.06        0.34      1.48 o 
   2  10   7        0.84       -0.74      1.77 o 
   3  10   7       63.01       54.64      3.90 o 
   4  10   7       94.20       76.10      4.73 o 
   5  10   7       16.97       16.82      3.57 o 
   6  10   7        3.22        1.37      2.64 o 
   7  10   7       37.71       33.55      4.26 o 
   8  10   7       64.03       68.11      5.79 o 
  -7  11   7       37.37       37.19      3.94 o 
  -6  11   7       67.84       72.76      4.68 o 
  -5  11   7        0.71        2.71      2.22 o 
  -4  11   7        0.35        0.72      1.40 o 
  -3  11   7        7.21        7.44      1.46 o 
  -2  11   7        9.09        7.22      1.66 o 
  -1  11   7      455.02      457.99      9.19 o 
   0  11   7       40.90       40.90      2.57 o 
   1  11   7      215.81      221.77      6.13 o 
   2  11   7       15.32       14.97      3.69 o 
   3  11   7       18.20       13.95      2.78 o 
   4  11   7       30.83       26.36      3.54 o 
   5  11   7        2.32       -0.92      2.53 o 
   6  11   7        4.84        6.79      3.57 o 
   7  11   7       16.27       11.17      3.64 o 
  -6  12   7       50.51       55.54      2.99 o 
  -5  12   7       14.69       22.68      2.12 o 
  -4  12   7        8.60        8.04      1.48 o 
  -3  12   7       25.75       28.27      1.96 o 
  -2  12   7       39.37       40.04      2.70 o 
  -1  12   7        0.78        0.49      1.49 o 
   0  12   7       20.84       21.92      4.68 o 
   1  12   7       35.03       35.13      3.23 o 
   2  12   7       13.62       15.15      2.72 o 
   3  12   7        4.30        8.15      2.64 o 
   4  12   7        3.03        3.85      2.72 o 
   5  12   7       47.88       39.16      4.37 o 
   6  12   7       61.36       54.14      5.24 o 
   7  12   7      114.36      118.75      7.28 o 
  -5  13   7       17.06       22.89      2.24 o 
  -4  13   7        0.30        1.21      1.38 o 
  -3  13   7        1.11        2.60      1.42 o 
  -2  13   7        6.39        8.41      1.92 o 
  -1  13   7      158.49      166.45      7.39 o 
   0  13   7        1.86        2.22      3.45 o 
   1  13   7      162.22      168.46     11.33 o 
   2  13   7        9.16        7.39      4.68 o 
   3  13   7        5.77        0.91      5.54 o 
   4  13   7        0.01       -2.20      2.20 o 
   5  13   7        0.23        1.83      3.08 o 
   6  13   7       41.90       52.31      5.37 o 
  -4  14   7        0.06       -0.96      1.32 o 
  -3  14   7        1.11       -0.45      1.61 o 
  -2  14   7       39.50       54.23      4.19 o 
  -1  14   7      128.80      122.43      5.91 o 
   0  14   7        0.01        0.00      2.09 o 
   1  14   7       52.42       40.14      6.65 o 
   2  14   7        2.72       -3.45      4.19 o 
   3  14   7        1.15       -5.17      5.17 o 
   4  14   7        5.13        8.13      6.90 o 
   5  14   7       42.12       49.50      9.11 o 
  -3  15   7       28.32       19.06      3.28 o 
  -2  15   7       50.19       46.71      4.24 o 
  -1  15   7        1.01        2.51      2.41 o 
   0  15   7       19.35       15.21      3.13 o 
   1  15   7        3.38        5.42      4.93 o 
   2  15   7      139.10      117.97     11.33 o 
   3  15   7        8.27        6.16      6.65 o 
   4  15   7       17.44        8.13      7.14 o 
  -1  16   7       12.15        3.48      3.45 o 
   0  16   7       11.10       12.88      4.43 o 
   1  16   7       14.49        5.91      5.91 o 
   2  16   7        1.38       -4.68      5.17 o 
  -2 -12   8        2.04       -4.19      6.65 o 
  -1 -12   8        6.15        5.46      3.64 o 
   0 -12   8      162.57      168.68      9.48 o 
   1 -12   8        3.22        0.74      9.11 o 
   2 -12   8        0.02       -6.10     12.68 o 
  -4 -11   8        7.78        9.11      7.14 o 
  -3 -11   8        0.47       -2.71      6.65 o 
  -2 -11   8        7.36        4.43      7.14 o 
  -1 -11   8        1.00       -2.84      2.84 o 
   0 -11   8       16.77        8.92      3.69 o 
   1 -11   8       21.91       18.29      6.28 o 
   2 -11   8        1.90       -7.06      9.36 o 
   3 -11   8        0.00       -0.25      3.94 o 
  -5 -10   8       18.27       25.03      4.55 o 
  -4 -10   8        4.23       10.10      7.14 o 
  -3 -10   8       35.19       33.74      8.13 o 
  -2 -10   8       17.47        1.72      6.40 o 
  -1 -10   8       27.16       26.35      6.65 o 
   0 -10   8      279.49      265.84      9.64 o 
   1 -10   8       17.18       15.68      3.64 o 
   2 -10   8        0.42       -0.99      4.19 o 
   3 -10   8        0.22       -3.51      3.51 o 
   4 -10   8        0.12        1.82      2.70 o 
   5 -10   8       48.85       48.76      4.55 o 
  -6  -9   8       40.95       43.10      6.90 o 
  -5  -9   8        9.81        5.38      4.43 o 
  -4  -9   8        0.18        5.37      4.31 o 
  -3  -9   8        1.07        3.83      3.05 o 
  -2  -9   8      169.51      167.72     12.56 o 
  -1  -9   8      584.76      566.95     23.64 o 
   0  -9   8       23.99       16.17      3.46 o 
   1  -9   8       98.54      100.07      5.98 o 
   2  -9   8       12.34       10.19      3.21 o 
   3  -9   8        0.02       -2.72      4.12 o 
   4  -9   8       21.85       23.36      4.43 o 
   5  -9   8        0.00       -3.45      3.45 o 
   6  -9   8        3.90       -2.31      2.31 o 
  -7  -8   8       13.56       13.05      5.17 o 
  -6  -8   8        0.10        4.93      4.68 o 
  -5  -8   8       50.94       56.39      7.76 o 
  -4  -8   8        5.05        4.34      3.19 o 
  -3  -8   8        0.13        1.31      2.76 o 
  -2  -8   8       20.12       19.20      3.46 o 
  -1  -8   8      192.72      196.20      7.63 o 
   0  -8   8        5.64        3.61      2.52 o 
   1  -8   8      824.95      835.16     19.62 o 
   2  -8   8        0.09        0.62      1.98 o 
   3  -8   8        1.75       -0.16      1.98 o 
   4  -8   8        2.44       -1.24      2.17 o 
   5  -8   8       50.39       48.90      4.93 o 
   6  -8   8       10.01        8.42      2.83 o 
  -7  -7   8       20.86       34.73      6.65 o 
  -6  -7   8        8.85        6.90      4.68 o 
  -5  -7   8      235.80      256.63     13.55 o 
  -4  -7   8       34.07       32.71      4.20 o 
  -3  -7   8       28.85       35.23      4.08 o 
  -2  -7   8      381.20      378.13     11.35 o 
  -1  -7   8      134.96      144.75      5.50 o 
   0  -7   8        9.44       10.62      1.78 o 
   1  -7   8        2.01        0.17      1.93 o 
   2  -7   8       18.51       17.32      2.41 o 
   3  -7   8        9.09        8.21      1.65 o 
   4  -7   8       14.34       10.86      1.99 o 
   5  -7   8      177.44      168.17      4.93 o 
   6  -7   8        4.65        2.79      1.82 o 
   7  -7   8        0.72        0.00      2.46 o 
  -8  -6   8        0.17        8.62      4.93 o 
  -7  -6   8        2.50       -3.45      3.94 o 
  -6  -6   8       82.96       69.45      7.39 o 
  -5  -6   8      278.90      256.63     13.05 o 
  -4  -6   8        7.00        7.77      3.31 o 
  -3  -6   8        5.87        5.84      2.96 o 
  -2  -6   8      104.44       99.44      4.59 o 
  -1  -6   8      124.44      123.96      4.83 o 
   0  -6   8        0.06        1.41      1.55 o 
   1  -6   8       17.27       18.85      1.85 o 
   2  -6   8      691.43      689.91     11.55 o 
   3  -6   8       39.08       39.23      2.20 o 
   4  -6   8       81.30       79.34      2.90 o 
   5  -6   8        9.74        6.70      1.68 o 
   6  -6   8        0.54       -0.84      2.71 o 
   7  -6   8       26.91       29.63      2.42 o 
  -8  -5   8        0.78        1.72      4.43 o 
  -7  -5   8        0.37       -2.22      3.94 o 
  -6  -5   8       34.54       45.07      6.40 o 
  -5  -5   8       74.73       77.33      7.39 o 
  -4  -5   8      121.00      117.48      8.37 o 
  -3  -5   8        1.79        1.79      3.45 o 
  -2  -5   8      134.42      124.74      5.19 o 
  -1  -5   8       13.94       16.37      2.41 o 
   0  -5   8        2.98        5.22      1.55 o 
   1  -5   8       22.72       24.11      1.52 o 
   2  -5   8       33.23       33.64      1.88 o 
   3  -5   8       56.09       48.79      2.27 o 
   4  -5   8       44.84       41.85      2.63 o 
   5  -5   8      320.16      301.67      6.62 o 
   6  -5   8        4.96        5.30      1.65 o 
   7  -5   8        2.12        2.41      3.82 o 
   8  -5   8        0.33        0.25      1.97 o 
  -9  -4   8        8.86        8.87      4.93 o 
  -8  -4   8        0.60        9.36      4.93 o 
  -7  -4   8        1.48        0.00      3.94 o 
  -6  -4   8        3.55        8.37      4.19 o 
  -5  -4   8        0.53        6.65      4.19 o 
  -4  -4   8     1764.43     1612.20     46.06 o 
  -3  -4   8        0.60        0.19      1.78 o 
  -2  -4   8      177.54      169.38      4.59 o 
  -1  -4   8      275.23      290.11      6.47 o 
   0  -4   8       66.55       75.34      2.99 o 
   1  -4   8      101.54      109.89      2.60 o 
   2  -4   8        1.05        0.33      1.00 o 
   3  -4   8        0.85        1.44      0.83 o 
   4  -4   8      244.11      240.20      4.70 o 
   5  -4   8       60.85       48.72      2.87 o 
   6  -4   8       53.36       47.75      2.95 o 
   7  -4   8        0.08        0.86      1.39 o 
   8  -4   8        6.11        6.90      1.74 o 
  -9  -3   8        2.36        0.00      3.94 o 
  -8  -3   8        0.86        0.25      3.94 o 
  -7  -3   8       22.30       23.40      5.17 o 
  -6  -3   8       10.07        3.20      3.94 o 
  -5  -3   8       30.77       28.68      3.57 o 
  -4  -3   8      125.85      126.23      8.87 o 
  -3  -3   8      367.22      360.22      9.93 o 
  -2  -3   8        1.49        2.47      1.67 o 
  -1  -3   8      260.11      269.31      4.89 o 
   0  -3   8      529.47      551.09      7.70 o 
   1  -3   8      651.32      685.19      8.33 o 
   2  -3   8      195.67      189.53      3.87 o 
   3  -3   8      124.03      131.42      2.54 o 
   4  -3   8     1079.96     1040.80     13.01 o 
   5  -3   8        0.32        0.25      1.48 o 
   6  -3   8        5.80        4.93      1.57 o 
   7  -3   8        5.34        5.05      1.57 o 
   8  -3   8        1.00        0.99      1.97 o 
  -9  -2   8        5.95       13.55      5.42 o 
  -8  -2   8       13.79       19.95      5.42 o 
  -7  -2   8       21.47       12.56      4.68 o 
  -6  -2   8        2.33        2.54      5.42 o 
  -5  -2   8      248.48      173.19      8.50 o 
  -4  -2   8       43.07       47.01      3.82 o 
  -3  -2   8        5.63        8.00      2.02 o 
  -2  -2   8      453.71      478.81      9.24 o 
  -1  -2   8       44.73       54.84      2.42 o 
   0  -2   8      574.46      609.66      6.92 o 
   1  -2   8      104.35      137.20      2.63 o 
   2  -2   8      411.29      438.66      5.63 o 
   3  -2   8      105.77      100.33      2.32 o 
   4  -2   8      298.86      307.02      6.11 o 
   5  -2   8       40.30       38.93      2.52 o 
   6  -2   8        8.89       14.47      3.94 o 
   7  -2   8       19.23       20.16      2.09 o 
   8  -2   8        0.20        0.00      1.97 o 
   9  -2   8        1.73        4.93      2.46 o 
  -9  -1   8       10.07       18.47      5.42 o 
  -8  -1   8        0.08       -3.69      3.69 o 
  -7  -1   8        0.12       -1.24      2.52 o 
  -6  -1   8       18.17       13.53      3.01 o 
  -5  -1   8        5.34        4.09      2.59 o 
  -4  -1   8      236.07      216.25      8.50 o 
  -3  -1   8      130.11      126.93      4.21 o 
  -2  -1   8        0.53       -1.01      1.01 o 
  -1  -1   8       11.33        4.95      1.19 o 
   0  -1   8        7.82        4.76      0.82 o 
   1  -1   8        3.11        1.24      0.65 o 
   2  -1   8      117.20      115.14      2.48 o 
   3  -1   8       96.42      102.63      2.39 o 
   4  -1   8      265.23      239.73      4.27 o 
   5  -1   8      307.88      232.93      6.26 o 
   6  -1   8        0.12       -1.30      1.30 o 
   7  -1   8       39.77       32.29      3.57 o 
   8  -1   8        2.37        0.88      1.65 o 
   9  -1   8       13.51       18.88      2.44 o 
  -9   0   8        0.82        2.46      3.94 o 
  -8   0   8        1.05        2.92      6.53 o 
  -7   0   8       47.90       45.49      4.09 o 
  -6   0   8      426.88      368.75     10.44 o 
  -5   0   8        0.25        0.25      2.44 o 
  -4   0   8       26.61       23.27      3.13 o 
  -3   0   8      449.17      417.37      8.24 o 
  -2   0   8       81.05       96.43      4.02 o 
  -1   0   8      133.57      149.16      4.55 o 
   0   0   8      465.53      552.20      6.61 o 
   1   0   8      246.01      277.94      3.56 o 
   2   0   8       40.89       50.62      1.73 o 
   3   0   8      135.42      131.46      3.01 o 
   4   0   8       30.34       30.42      2.91 o 
   5   0   8        4.18        4.12      0.97 o 
   6   0   8       11.64        8.58      1.74 o 
   7   0   8        1.51        0.37      1.57 o 
   8   0   8        1.47        3.45      1.74 o 
   9   0   8        0.96        2.78      2.00 o 
  -9   1   8      122.21      124.87      9.11 o 
  -8   1   8       21.19       18.80      3.82 o 
  -7   1   8        0.59       -0.86      2.44 o 
  -6   1   8        5.30       12.32      2.79 o 
  -5   1   8        0.81        0.59      2.42 o 
  -4   1   8       37.40       36.06      3.04 o 
  -3   1   8      196.19      203.04      6.35 o 
  -2   1   8        7.48        7.69      1.85 o 
  -1   1   8      885.63      959.12     13.33 o 
   0   1   8       47.82       49.53      1.45 o 
   1   1   8     1009.26     1106.74     11.52 o 
   2   1   8       12.14       11.79      0.98 o 
   3   1   8        0.71        1.33      0.97 o 
   4   1   8        0.02       -0.52      0.92 o 
   5   1   8        0.06       -0.85      0.85 o 
   6   1   8      455.12      389.92      9.49 o 
   7   1   8       59.69       53.47      3.39 o 
   8   1   8       12.74        9.56      2.17 o 
   9   1   8        2.41       13.11      2.83 o 
  -9   2   8       20.88       28.22      3.74 o 
  -8   2   8       14.18       20.19      3.39 o 
  -7   2   8       22.93       13.69      2.96 o 
  -6   2   8       12.91       12.99      3.69 o 
  -5   2   8      143.88      149.73      4.52 o 
  -4   2   8       41.05       37.42      2.28 o 
  -3   2   8       89.11       93.82      2.76 o 
  -2   2   8       43.31       47.30      1.82 o 
  -1   2   8      111.94      113.02      2.02 o 
   0   2   8       24.01       19.58      2.87 o 
   1   2   8      139.04      144.47      2.43 o 
   2   2   8       28.17       26.62      0.95 o 
   3   2   8       44.06       37.44      1.75 o 
   4   2   8       79.95       81.97      3.57 o 
   5   2   8        2.44        1.68      1.23 o 
   6   2   8        3.61        5.54      1.92 o 
   7   2   8        0.27        0.08      1.65 o 
   8   2   8       25.12       25.75      7.39 o 
   9   2   8       81.27       81.74      4.61 o 
  -9   3   8        0.40       -2.31      4.80 o 
  -8   3   8        0.79        1.24      2.35 o 
  -7   3   8        3.25        2.71      2.35 o 
  -6   3   8       69.19       59.04      3.83 o 
  -5   3   8      340.39      345.04      7.23 o 
  -4   3   8        0.81        1.48      1.86 o 
  -3   3   8      379.16      362.85      5.19 o 
  -2   3   8       24.20       32.47      1.36 o 
  -1   3   8        0.09        0.05      0.70 o 
   0   3   8     4925.68     5440.19     68.28 o 
   1   3   8        0.47       -0.10      0.63 o 
   2   3   8       21.53       30.86      1.27 o 
   3   3   8      403.40      378.58      6.15 o 
   4   3   8        3.03        2.06      1.23 o 
   5   3   8      147.39      149.99      4.18 o 
   6   3   8       23.22       20.85      2.44 o 
   7   3   8       22.66       16.78      2.52 o 
   8   3   8        2.35        4.75      2.17 o 
   9   3   8        0.38        3.45      2.26 o 
  -9   4   8      119.75      146.34      6.70 o 
  -8   4   8       20.38       26.53      3.39 o 
  -7   4   8       39.75       34.44      3.69 o 
  -6   4   8      523.29      465.72     11.41 o 
  -5   4   8      273.23      263.37      6.93 o 
  -4   4   8        5.32        5.42      1.57 o 
  -3   4   8       50.90       42.78      1.50 o 
  -2   4   8      109.35      107.62      2.64 o 
  -1   4   8        0.35        0.45      0.79 o 
   0   4   8     1673.46     1831.25     26.52 o 
   1   4   8       15.51       15.10      1.10 o 
   2   4   8       88.46       80.80      2.56 o 
   3   4   8      179.76      165.97      3.60 o 
   4   4   8       15.17       16.80      2.03 o 
   5   4   8      186.42      196.41      4.96 o 
   6   4   8       29.77       24.72      2.03 o 
   7   4   8        3.54        1.63      2.22 o 
   8   4   8        0.96        0.82      2.00 o 
   9   4   8       18.34       22.90      4.43 o 
  -9   5   8        0.07       -0.63      3.69 o 
  -8   5   8       16.29       15.58      2.79 o 
  -7   5   8       12.90        9.42      3.45 o 
  -6   5   8       32.67       31.24      2.87 o 
  -5   5   8       23.77       21.49      2.59 o 
  -4   5   8      338.24      340.21      6.77 o 
  -3   5   8        2.21        1.94      0.97 o 
  -2   5   8        3.12        4.12      0.94 o 
  -1   5   8      263.70      301.33      5.44 o 
   0   5   8      828.97      871.70     14.17 o 
   1   5   8      352.59      376.93      5.57 o 
   2   5   8       22.31       22.63      1.25 o 
   3   5   8       40.51       35.65      1.63 o 
   4   5   8      138.80      134.08      3.54 o 
   5   5   8      139.17      124.40      3.49 o 
   6   5   8      465.21      432.56     13.49 o 
   7   5   8       29.27       29.57      3.13 o 
   8   5   8       17.20       23.64      4.43 o 
   9   5   8       57.62       65.02      6.65 o 
  -9   6   8       13.42       12.55      5.17 o 
  -8   6   8        3.62       -1.46      2.96 o 
  -7   6   8       55.79       50.75      5.17 o 
  -6   6   8       13.03        9.74      2.17 o 
  -5   6   8        0.37       -0.91      1.47 o 
  -4   6   8       51.03       52.78      2.46 o 
  -3   6   8        4.51        3.77      1.00 o 
  -2   6   8       10.32        8.23      1.10 o 
  -1   6   8       21.41       25.71      1.41 o 
   0   6   8     1163.22     1235.85     20.79 o 
   1   6   8        1.74        3.65      0.88 o 
   2   6   8        6.61        5.51      0.95 o 
   3   6   8       28.75       30.46      1.62 o 
   4   6   8      198.80      192.35      4.61 o 
   5   6   8       29.42       31.54      2.02 o 
   6   6   8        4.14        4.24      1.53 o 
   7   6   8        5.73        7.63      3.45 o 
   8   6   8       14.28       14.78      4.19 o 
   9   6   8       11.60       11.58      4.43 o 
  -9   7   8        0.14       -2.22      3.20 o 
  -8   7   8        3.04        0.70      2.24 o 
  -7   7   8       42.77       39.53      3.13 o 
  -6   7   8        0.79       -1.97      1.97 o 
  -5   7   8       30.37       26.49      2.44 o 
  -4   7   8        2.68        1.23      1.39 o 
  -3   7   8       39.62       35.77      1.98 o 
  -2   7   8        0.73        0.27      0.74 o 
  -1   7   8        1.23        0.25      0.83 o 
   0   7   8      238.54      226.80      4.48 o 
   1   7   8       45.90       35.44      1.85 o 
   2   7   8       64.51       73.32      2.62 o 
   3   7   8       17.10       16.34      1.43 o 
   4   7   8      110.00      108.34      3.07 o 
   5   7   8       13.38       12.12      1.74 o 
   6   7   8       19.95       14.63      2.12 o 
   7   7   8      100.66       96.54      7.39 o 
   8   7   8        0.09       -2.46      2.96 o 
   9   7   8        2.61        0.00      3.45 o 
  -8   8   8       10.00        6.40      2.44 o 
  -7   8   8        0.14       -1.08      1.82 o 
  -6   8   8        2.36        1.18      1.65 o 
  -5   8   8      197.09      177.02      5.56 o 
  -4   8   8       43.40       39.37      2.61 o 
  -3   8   8      129.80      125.67      2.88 o 
  -2   8   8      805.49      825.78     11.41 o 
  -1   8   8        1.59        0.67      1.00 o 
   0   8   8      840.60      781.08     11.97 o 
   1   8   8      131.96      124.99      3.38 o 
   2   8   8      361.07      354.95      6.57 o 
   3   8   8      182.72      167.97      4.30 o 
   4   8   8        7.55        9.41      1.90 o 
   5   8   8       87.72       79.85      3.74 o 
   6   8   8        7.76        8.14      2.00 o 
   7   8   8       23.78       23.18      4.06 o 
   8   8   8        7.76        6.90      3.94 o 
   9   8   8        0.01        2.46      3.69 o 
  -8   9   8        2.51       -2.96      2.96 o 
  -7   9   8        1.39       -1.36      1.65 o 
  -6   9   8        1.53       -0.35      1.65 o 
  -5   9   8       13.76       13.27      1.92 o 
  -4   9   8       15.41       15.42      2.00 o 
  -3   9   8       41.68       43.51      2.61 o 
  -2   9   8       17.23       15.28      1.27 o 
  -1   9   8      479.16      454.14      7.78 o 
   0   9   8      795.21      775.56     12.44 o 
   1   9   8        4.04        2.67      1.48 o 
   2   9   8      145.12      131.51      5.28 o 
   3   9   8       58.85       53.53      3.82 o 
   4   9   8        3.81        1.34      2.18 o 
   5   9   8      141.57      123.83      4.79 o 
   6   9   8        1.10       -0.30      2.08 o 
   7   9   8        3.09        7.54      3.01 o 
   8   9   8       20.33       24.14      5.42 o 
  -7  10   8        2.17       -1.54      1.54 o 
  -6  10   8        8.84        5.74      2.83 o 
  -5  10   8        7.88        6.85      1.82 o 
  -4  10   8       53.84       52.46      4.43 o 
  -3  10   8       23.34       20.52      2.09 o 
  -2  10   8        3.97        4.34      1.19 o 
  -1  10   8      590.48      565.92      7.94 o 
   0  10   8        9.97       11.34      1.73 o 
   1  10   8      482.25      469.52      9.61 o 
   2  10   8        1.90       -0.81      1.89 o 
   3  10   8       12.20       10.23      2.52 o 
   4  10   8       68.60       66.07      4.55 o 
   5  10   8       13.65       15.21      3.82 o 
   6  10   8        4.75        6.48      2.88 o 
   7  10   8        2.14       -0.43      2.83 o 
   8  10   8        2.80        2.46      3.94 o 
  -7  11   8       44.42       42.61      4.43 o 
  -6  11   8        2.16        0.62      2.22 o 
  -5  11   8       89.70       85.38      4.01 o 
  -4  11   8        6.33        8.12      2.00 o 
  -3  11   8        6.01        7.38      1.38 o 
  -2  11   8       77.52       78.91      2.83 o 
  -1  11   8        4.48        4.85      1.24 o 
   0  11   8       38.05       40.00      3.17 o 
   1  11   8        2.58        3.08      1.95 o 
   2  11   8       61.08       64.46      8.37 o 
   3  11   8       17.11       19.62      2.96 o 
   4  11   8       45.09       43.52      4.02 o 
   5  11   8        6.80        2.15      2.68 o 
   6  11   8        9.75        3.52      2.21 o 
   7  11   8       20.00       20.26      3.96 o 
  -6  12   8        0.00       -1.97      2.09 o 
  -5  12   8        0.99        3.11      1.46 o 
  -4  12   8        0.07       -0.82      1.24 o 
  -3  12   8        4.69        4.71      1.37 o 
  -2  12   8        0.28        1.93      1.25 o 
  -1  12   8       31.78       32.16      2.44 o 
   0  12   8      225.00      235.45     12.81 o 
   1  12   8       14.91       14.88      2.54 o 
   2  12   8        2.29        0.89      2.09 o 
   3  12   8        7.24        8.95      2.78 o 
   4  12   8        0.01        2.89      2.53 o 
   5  12   8       51.89       46.50      5.30 o 
   6  12   8       14.96       22.01      8.25 o 
   7  12   8        2.92       -0.59      4.93 o 
  -5  13   8       30.76       35.91      2.66 o 
  -4  13   8        1.21        3.15      1.61 o 
  -3  13   8        2.84        0.90      1.35 o 
  -2  13   8       47.56       50.71      2.97 o 
  -1  13   8        0.30       -0.43      2.09 o 
   0  13   8        1.33        2.86      2.05 o 
   1  13   8        4.76        5.91      4.43 o 
   2  13   8       32.18       39.16      6.65 o 
   3  13   8       12.21       16.08      4.19 o 
   4  13   8        4.61       -0.29      2.96 o 
   5  13   8       22.10       33.42      4.68 o 
   6  13   8       48.13       62.04      5.68 o 
  -4  14   8        3.17       -1.55      3.94 o 
  -3  14   8       17.17       26.42      3.31 o 
  -2  14   8        0.60        2.08      1.65 o 
  -1  14   8        0.09       -1.63      2.05 o 
   0  14   8        0.99        0.00      2.09 o 
   1  14   8        5.40        7.14      4.43 o 
   2  14   8       35.82       28.57      6.65 o 
   3  14   8        1.83       -1.48      4.68 o 
   4  14   8        4.86        0.25      6.16 o 
   5  14   8       92.97      106.61     11.33 o 
  -3  15   8       30.55       38.06      5.30 o 
  -2  15   8       43.12       48.43      4.37 o 
  -1  15   8      100.74      104.90     10.34 o 
   0  15   8        7.14        5.75      2.68 o 
   1  15   8       47.97       43.10      7.39 o 
   2  15   8       42.37       32.51      7.39 o 
   3  15   8        1.17       -5.17      5.17 o 
   4  15   8       11.68        7.63      7.14 o 
  -1  16   8        0.75       -3.45      3.94 o 
   0  16   8       17.99        6.90      5.66 o 
   1  16   8       14.21       14.45      3.28 o 
   2  16   8        5.51       -5.42      5.42 o 
  -3 -11   9        1.68        0.49      6.40 o 
  -2 -11   9        6.41       -4.43      6.90 o 
  -1 -11   9       58.55       58.05      5.47 o 
   0 -11   9       24.70       30.60      7.76 o 
   1 -11   9        4.69       -1.63      5.79 o 
   2 -11   9       17.74       22.66      5.42 o 
   3 -11   9        2.04       -0.49      3.94 o 
  -5 -10   9        4.50       10.59      6.65 o 
  -4 -10   9       95.91      107.87     11.82 o 
  -3 -10   9        0.44        3.20      6.40 o 
  -2 -10   9        2.37        5.91      6.65 o 
  -1 -10   9        3.95        0.90      3.01 o 
   0 -10   9       74.79       78.32      5.73 o 
   1 -10   9       81.63       87.84      8.50 o 
   2 -10   9        9.19        6.75      5.17 o 
   3 -10   9        0.07        0.49      3.69 o 
   4 -10   9       26.88       20.93      5.42 o 
  -6  -9   9        2.28       17.49      5.17 o 
  -5  -9   9       16.59       14.44      4.02 o 
  -4  -9   9       45.86       43.07      5.01 o 
  -3  -9   9        9.44       10.10      6.65 o 
  -2  -9   9       93.76       90.88      9.85 o 
  -1  -9   9        1.26       -4.68      5.17 o 
   0  -9   9      117.56      117.01      6.45 o 
   1  -9   9        2.98        1.61      2.82 o 
   2  -9   9       24.82       19.78      3.73 o 
   3  -9   9       10.99        8.54      5.79 o 
   4  -9   9       43.41       41.62      4.26 o 
   5  -9   9        2.45        3.81      4.19 o 
  -6  -8   9        0.01       11.58      4.93 o 
  -5  -8   9       97.05      119.94      9.61 o 
  -4  -8   9       13.91       19.79      5.42 o 
  -3  -8   9        1.67        1.52      5.42 o 
  -2  -8   9       13.95       16.84      3.55 o 
  -1  -8   9       15.03       12.31      5.91 o 
   0  -8   9        4.45        4.56      2.82 o 
   1  -8   9      546.25      566.81     11.88 o 
   2  -8   9      196.92      200.22      6.33 o 
   3  -8   9        5.87        2.31      2.19 o 
   4  -8   9       22.95       23.10      3.30 o 
   5  -8   9        6.00        3.01      2.70 o 
   6  -8   9       11.33        9.11      3.69 o 
  -7  -7   9      148.74      164.77     12.07 o 
  -6  -7   9        7.84       10.10      4.93 o 
  -5  -7   9       20.22       23.40      5.42 o 
  -4  -7   9        1.01        3.35      3.01 o 
  -3  -7   9        0.14       -2.64      2.64 o 
  -2  -7   9       17.35       13.81      3.49 o 
  -1  -7   9      253.91      276.34      9.17 o 
   0  -7   9        2.45        2.97      2.07 o 
   1  -7   9      120.69      122.24      4.86 o 
   2  -7   9        0.25       -0.35      1.87 o 
   3  -7   9       17.14       12.85      2.52 o 
   4  -7   9       11.34       10.95      2.02 o 
   5  -7   9       26.52       31.54      2.66 o 
   6  -7   9       18.11       16.58      3.32 o 
   7  -7   9        2.47        3.20      2.71 o 
  -8  -6   9        0.82        5.17      4.68 o 
  -7  -6   9        1.12        0.74      4.19 o 
  -6  -6   9       65.08       70.44      7.88 o 
  -5  -6   9      434.23      404.65     17.49 o 
  -4  -6   9       43.24       44.33      6.40 o 
  -3  -6   9       25.93       24.94      3.90 o 
  -2  -6   9      127.95      120.91     11.33 o 
  -1  -6   9       32.73       39.82      3.07 o 
   0  -6   9        7.59        8.04      1.76 o 
   1  -6   9       19.80       16.10      1.98 o 
   2  -6   9      310.00      308.71      6.29 o 
   3  -6   9        1.13       -1.15      1.99 o 
   4  -6   9        8.63       10.23      1.95 o 
   5  -6   9       53.81       57.17      3.12 o 
   6  -6   9       34.65       30.98      2.66 o 
   7  -6   9      224.24      239.35      6.84 o 
  -8  -5   9       22.25       38.42      6.90 o 
  -7  -5   9        6.66        6.65      4.68 o 
  -6  -5   9      119.37      106.89      9.11 o 
  -5  -5   9        2.43       11.33      4.43 o 
  -4  -5   9       67.14       57.63      6.40 o 
  -3  -5   9       31.57       24.67      3.64 o 
  -2  -5   9      420.30      425.15      9.70 o 
  -1  -5   9      182.11      176.99      5.65 o 
   0  -5   9        1.72        0.37      1.28 o 
   1  -5   9      587.80      593.85      8.59 o 
   2  -5   9       80.07       75.89      3.09 o 
   3  -5   9        5.95        4.43      1.56 o 
   4  -5   9       22.59       18.94      2.05 o 
   5  -5   9      261.61      270.15      6.40 o 
   6  -5   9      217.22      205.50      6.17 o 
   7  -5   9        0.50       -1.45      1.97 o 
   8  -5   9       19.15       22.17      3.45 o 
  -8  -4   9       12.87       25.12      6.16 o 
  -7  -4   9       22.14       33.00      6.16 o 
  -6  -4   9       44.17       40.88      6.16 o 
  -5  -4   9      198.16      152.70      9.85 o 
  -4  -4   9      112.59      140.38      9.11 o 
  -3  -4   9      242.36      238.65     11.58 o 
  -2  -4   9      162.27      165.29      4.74 o 
  -1  -4   9        0.08        0.98      2.09 o 
   0  -4   9       26.66       28.03      1.84 o 
   1  -4   9        4.61        6.26      1.38 o 
   2  -4   9       16.83       15.85      1.29 o 
   3  -4   9      120.79      120.74      3.34 o 
   4  -4   9      103.70      110.45      3.79 o 
   5  -4   9      321.16      315.93      8.09 o 
   6  -4   9      121.76      106.18      4.26 o 
   7  -4   9        0.03        1.60      1.57 o 
   8  -4   9       12.89       20.03      2.26 o 
  -9  -3   9        4.74        2.96      4.93 o 
  -8  -3   9       14.94       14.28      5.42 o 
  -7  -3   9        0.12        2.96      4.43 o 
  -6  -3   9       57.55       41.38      5.91 o 
  -5  -3   9       98.12       86.45      7.88 o 
  -4  -3   9       71.00       72.72      4.70 o 
  -3  -3   9      288.49      256.62      6.78 o 
  -2  -3   9        1.49        1.73      1.87 o 
  -1  -3   9      125.94      127.99      3.34 o 
   0  -3   9        2.33        0.90      1.36 o 
   1  -3   9        7.20        6.32      1.25 o 
   2  -3   9      209.97      209.01      3.56 o 
   3  -3   9       10.01       12.34      1.12 o 
   4  -3   9       74.97       86.84      3.28 o 
   5  -3   9       19.68       17.34      2.00 o 
   6  -3   9        2.53        2.71      1.57 o 
   7  -3   9       23.33       34.27      2.61 o 
   8  -3   9        0.06       -1.97      1.97 o 
  -9  -2   9      102.11      109.35      9.85 o 
  -8  -2   9        3.54        6.65      4.68 o 
  -7  -2   9       20.45       20.93      5.17 o 
  -6  -2   9       55.90       50.98      6.16 o 
  -5  -2   9      143.71      101.49      5.57 o 
  -4  -2   9      226.65      253.04      8.35 o 
  -3  -2   9       52.85       49.71      3.03 o 
  -2  -2   9       52.19       45.22      2.35 o 
  -1  -2   9      367.35      385.70      6.86 o 
   0  -2   9       43.95       41.97      1.79 o 
   1  -2   9      327.36      325.26      5.88 o 
   2  -2   9       68.40       60.41      2.19 o 
   3  -2   9      346.74      303.42      9.31 o 
   4  -2   9      191.33      192.55      4.69 o 
   5  -2   9       63.73       56.76      3.01 o 
   6  -2   9       56.03       50.58      3.12 o 
   7  -2   9        0.24       -1.39      1.39 o 
   8  -2   9        8.72       10.10      2.71 o 
   9  -2   9       10.63        7.14      2.71 o 
  -9  -1   9       76.61       76.60      8.37 o 
  -8  -1   9       15.66       20.20      5.42 o 
  -7  -1   9       34.62       22.41      5.42 o 
  -6  -1   9        8.57        4.35      2.87 o 
  -5  -1   9       54.81       45.12      4.93 o 
  -4  -1   9      655.84      576.60     14.02 o 
  -3  -1   9      440.22      417.88      8.67 o 
  -2  -1   9       28.62       24.56      2.11 o 
  -1  -1   9       92.09       77.41      2.76 o 
   0  -1   9        0.32       -0.08      0.94 o 
   1  -1   9        6.86        6.24      0.89 o 
   2  -1   9        2.03        2.25      0.98 o 
   3  -1   9      838.22      810.71     10.33 o 
   4  -1   9       44.69       38.59      1.75 o 
   5  -1   9      112.62       83.63      3.72 o 
   6  -1   9       16.29       15.88      2.00 o 
   7  -1   9        7.23        9.85      2.71 o 
   8  -1   9        0.57        2.46      2.46 o 
   9  -1   9        6.74       11.82      3.20 o 
  -9   0   9       29.41       32.76      6.16 o 
  -8   0   9        0.24       -2.96      3.94 o 
  -7   0   9        5.41        6.77      2.95 o 
  -6   0   9        9.70       15.86      4.80 o 
  -5   0   9        0.04       -1.48      3.94 o 
  -4   0   9       26.02       28.06      3.39 o 
  -3   0   9      864.03      773.13     16.80 o 
  -2   0   9        0.84        0.25      1.29 o 
  -1   0   9       18.95       22.17      1.59 o 
   0   0   9        1.56        1.81      0.86 o 
   1   0   9       36.47       37.10      1.42 o 
   2   0   9        4.12        4.73      0.96 o 
   3   0   9      245.54      221.18      4.30 o 
   4   0   9      368.49      337.84      5.71 o 
   5   0   9       42.38       39.50      2.70 o 
   6   0   9        3.50        0.49      1.57 o 
   7   0   9       30.65       28.32      3.69 o 
   8   0   9       23.19       30.29      3.94 o 
   9   0   9       51.49       49.50      4.93 o 
  -9   1   9       32.84       38.17      6.16 o 
  -8   1   9       19.60       28.39      3.82 o 
  -7   1   9        1.99        0.31      2.71 o 
  -6   1   9       33.40       22.79      3.22 o 
  -5   1   9      482.89      450.55     27.09 o 
  -4   1   9      158.93      156.77      6.09 o 
  -3   1   9      147.75      133.59      4.23 o 
  -2   1   9       24.29       23.25      2.24 o 
  -1   1   9      131.94      146.19      4.09 o 
   0   1   9        4.01        4.61      0.88 o 
   1   1   9      183.23      204.10      3.18 o 
   2   1   9       26.71       26.47      2.56 o 
   3   1   9       65.94       73.55      3.31 o 
   4   1   9      441.92      439.64      7.14 o 
   5   1   9       41.69       44.17      2.32 o 
   6   1   9        6.16        8.87      2.71 o 
   7   1   9       14.83       11.58      2.09 o 
   8   1   9        0.87        1.35      1.74 o 
   9   1   9       66.39       74.18      4.80 o 
  -9   2   9       19.94       19.46      5.17 o 
  -8   2   9       17.08       17.44      3.47 o 
  -7   2   9       30.62       33.62      3.66 o 
  -6   2   9       25.84       25.11      3.22 o 
  -5   2   9      115.80      111.73     10.47 o 
  -4   2   9      234.30      215.87      6.97 o 
  -3   2   9      232.68      203.60      8.34 o 
  -2   2   9      430.17      419.86      6.85 o 
  -1   2   9      275.38      292.86      4.31 o 
   0   2   9       19.85       21.05      1.29 o 
   1   2   9      186.73      200.49      4.00 o 
   2   2   9       74.82       71.55      1.76 o 
   3   2   9      277.78      246.05      6.08 o 
   4   2   9       16.71       15.59      1.65 o 
   5   2   9      261.49      238.32      6.52 o 
   6   2   9        7.52        8.00      1.92 o 
   7   2   9        1.23        1.86      2.22 o 
   8   2   9       10.61       18.83      2.61 o 
   9   2   9       82.08       92.86      4.87 o 
  -9   3   9        0.34       -2.70      2.70 o 
  -8   3   9       19.03       21.62      3.48 o 
  -7   3   9        1.30       -2.07      2.83 o 
  -6   3   9        0.01        1.57      2.24 o 
  -5   3   9       10.73        8.71      3.82 o 
  -4   3   9      301.10      292.60      6.53 o 
  -3   3   9       89.04       91.34      3.70 o 
  -2   3   9      124.79      132.37      2.61 o 
  -1   3   9      332.65      356.63      5.97 o 
   0   3   9       10.39       11.76      2.95 o 
   1   3   9      112.42      121.86      2.43 o 
   2   3   9      368.56      368.37      5.43 o 
   3   3   9        5.79        3.73      1.16 o 
   4   3   9       26.95       23.38      2.35 o 
   5   3   9       76.43       69.88      3.47 o 
   6   3   9       71.75       65.42      3.83 o 
   7   3   9       15.26       17.39      2.83 o 
   8   3   9        0.31       -1.82      1.82 o 
   9   3   9       15.59       25.61      4.43 o 
  -9   4   9        1.49        1.81      4.56 o 
  -8   4   9        1.22       -0.25      2.52 o 
  -7   4   9        0.40       -1.17      2.24 o 
  -6   4   9      183.81      187.21      6.62 o 
  -5   4   9        1.60        1.07      2.00 o 
  -4   4   9      698.63      660.72     11.61 o 
  -3   4   9      132.15      125.59      2.57 o 
  -2   4   9      116.98      104.65      3.27 o 
  -1   4   9      276.49      280.41      5.82 o 
   0   4   9        1.72        3.21      1.45 o 
   1   4   9      158.55      168.03      6.59 o 
   2   4   9      330.40      321.64      4.97 o 
   3   4   9      464.81      461.60     10.31 o 
   4   4   9      666.34      630.26     11.14 o 
   5   4   9        1.47        0.48      1.26 o 
   6   4   9       11.57       14.14      2.35 o 
   7   4   9        5.94        7.12      2.24 o 
   8   4   9       31.54       40.54      3.57 o 
   9   4   9        1.39       -2.71      2.71 o 
  -9   5   9       98.12      112.22      6.09 o 
  -8   5   9       45.59       50.11      4.09 o 
  -7   5   9       10.31        5.99      2.42 o 
  -6   5   9       89.81       84.35      4.44 o 
  -5   5   9      233.39      228.04     15.02 o 
  -4   5   9      264.59      262.32      5.92 o 
  -3   5   9        4.52        6.62      0.92 o 
  -2   5   9      176.82      170.58      3.68 o 
  -1   5   9       15.40       12.83      1.45 o 
   0   5   9        3.88        4.69      1.22 o 
   1   5   9       29.61       26.56      1.45 o 
   2   5   9      160.98      160.79      3.23 o 
   3   5   9       24.10       28.44      1.68 o 
   4   5   9      620.05      593.35     10.94 o 
   5   5   9       52.65       48.45      3.06 o 
   6   5   9      109.85      119.58      4.15 o 
   7   5   9        1.43        1.36      2.71 o 
   8   5   9        0.66       -1.72      2.96 o 
   9   5   9       25.79       37.44      5.42 o 
  -9   6   9        9.17       11.33      2.96 o 
  -8   6   9        0.01       -0.86      2.44 o 
  -7   6   9       38.02       37.19      3.31 o 
  -6   6   9       10.45        4.04      3.69 o 
  -5   6   9        0.19        2.22      1.74 o 
  -4   6   9       18.48       19.89      1.80 o 
  -3   6   9      218.17      219.47      4.32 o 
  -2   6   9      305.87      308.78      5.58 o 
  -1   6   9        1.96        3.36      1.21 o 
   0   6   9        5.82        6.24      1.32 o 
   1   6   9        3.59        5.67      0.97 o 
   2   6   9      116.77      128.29      3.96 o 
   3   6   9       72.89       73.32      2.53 o 
   4   6   9       66.20       64.62      3.46 o 
   5   6   9      295.38      283.97      5.84 o 
   6   6   9      108.93       97.75      3.84 o 
   7   6   9        0.75       -2.22      2.71 o 
   8   6   9       44.16       60.59      6.40 o 
   9   6   9      153.16      173.14     10.34 o 
  -8   7   9       23.61       25.51      4.31 o 
  -7   7   9        7.86        4.43      2.26 o 
  -6   7   9       27.41       17.35      2.52 o 
  -5   7   9        4.45        2.59      2.34 o 
  -4   7   9       12.16       10.73      1.92 o 
  -3   7   9       16.44       19.53      1.45 o 
  -2   7   9      277.36      251.71      4.77 o 
  -1   7   9        4.89        3.92      0.88 o 
   0   7   9       54.22       57.02      2.31 o 
   1   7   9       13.70       15.11      1.29 o 
   2   7   9      125.38      118.97      3.35 o 
   3   7   9      143.72      142.80      3.41 o 
   4   7   9       20.98       24.27      2.27 o 
   5   7   9        2.10        0.26      1.45 o 
   6   7   9        7.54        5.05      1.89 o 
   7   7   9        1.63        3.94      3.20 o 
   8   7   9        4.90        8.13      3.69 o 
   9   7   9        1.20        2.46      3.69 o 
  -8   8   9        5.33       -0.53      2.35 o 
  -7   8   9        3.83       -1.72      1.92 o 
  -6   8   9        1.55       -1.65      1.65 o 
  -5   8   9        6.46        4.30      2.71 o 
  -4   8   9       25.85       27.95      2.71 o 
  -3   8   9      198.16      182.39      5.74 o 
  -2   8   9      494.65      488.59      6.74 o 
  -1   8   9      566.89      558.43      8.31 o 
   0   8   9       10.25        9.66      1.29 o 
   1   8   9      197.56      175.85      4.15 o 
   2   8   9      548.64      538.44      8.10 o 
   3   8   9       35.19       34.75      1.97 o 
   4   8   9       10.25        9.69      1.90 o 
   5   8   9       99.91       93.70      6.42 o 
   6   8   9        3.58        2.50      1.73 o 
   7   8   9       24.64       22.43      3.39 o 
   8   8   9       19.61       19.70      4.93 o 
  -8   9   9       20.32       22.52      3.04 o 
  -7   9   9        0.84       -1.60      3.08 o 
  -6   9   9       35.42       30.70      2.79 o 
  -5   9   9       40.76       43.19      2.96 o 
  -4   9   9      111.61      107.56      8.87 o 
  -3   9   9        0.37        1.11      1.57 o 
  -2   9   9       11.11        7.68      1.15 o 
  -1   9   9      166.71      159.14      3.25 o 
   0   9   9       93.83       93.67      3.09 o 
   1   9   9      419.90      392.87      7.18 o 
   2   9   9       50.78       58.01      2.67 o 
   3   9   9        0.10        1.22      1.50 o 
   4   9   9        1.86        3.10      1.77 o 
   5   9   9        3.24        2.72      2.26 o 
   6   9   9       18.25       16.44      2.51 o 
   7   9   9        0.22       -2.41      2.41 o 
   8   9   9        4.92        7.39      4.43 o 
  -7  10   9       37.75       52.37      4.43 o 
  -6  10   9       64.31       63.30      6.53 o 
  -5  10   9        8.94       12.32      2.59 o 
  -4  10   9      159.87      144.85      5.31 o 
  -3  10   9        2.17        1.81      1.48 o 
  -2  10   9       26.04       24.10      1.90 o 
  -1  10   9        8.84        6.47      1.04 o 
   0  10   9        3.39        5.56      1.35 o 
   1  10   9        2.06        3.46      1.30 o 
   2  10   9       92.60       85.51      3.61 o 
   3  10   9       50.32       43.32      2.86 o 
   4  10   9      215.56      202.92      6.08 o 
   5  10   9       40.92       33.27      2.94 o 
   6  10   9       18.32       19.59      2.64 o 
   7  10   9        0.57        2.17      2.87 o 
   8  10   9        4.04        0.99      3.69 o 
  -7  11   9       16.44       19.64      2.70 o 
  -6  11   9       21.24       24.97      2.70 o 
  -5  11   9        2.00        2.34      1.74 o 
  -4  11   9        3.19        1.37      1.65 o 
  -3  11   9        0.08       -0.16      1.25 o 
  -2  11   9       41.21       41.31      2.14 o 
  -1  11   9       39.43       40.69      3.77 o 
   0  11   9        0.79        0.38      1.20 o 
   1  11   9       12.92       11.81      1.87 o 
   2  11   9       22.84       23.30      2.84 o 
   3  11   9        0.00       -1.82      1.82 o 
   4  11   9        0.29       -1.65      1.65 o 
   5  11   9       12.74       12.67      2.58 o 
   6  11   9       21.88       23.42      4.64 o 
   7  11   9       28.20       35.26      4.49 o 
  -6  12   9       16.21       17.04      2.52 o 
  -5  12   9       12.80       12.68      2.26 o 
  -4  12   9       25.76       30.53      4.43 o 
  -3  12   9       20.90       23.91      1.87 o 
  -2  12   9       20.33       25.50      1.92 o 
  -1  12   9       32.74       34.36      2.41 o 
   0  12   9       10.23       14.44      4.06 o 
   1  12   9      122.25      121.35      5.62 o 
   2  12   9        3.18        2.86      2.13 o 
   3  12   9        0.54       -2.43      2.59 o 
   4  12   9       29.56       30.75      3.90 o 
   5  12   9        7.13        3.92      2.10 o 
   6  12   9        6.32        2.05      2.24 o 
   7  12   9        0.87        5.53      3.42 o 
  -5  13   9       20.95       19.73      2.57 o 
  -4  13   9       33.41       37.56      3.86 o 
  -3  13   9       10.08       12.97      2.05 o 
  -2  13   9        7.11       11.38      2.89 o 
  -1  13   9       44.27       42.80      2.78 o 
   0  13   9        0.99        1.86      1.61 o 
   1  13   9       47.76       42.61      6.40 o 
   2  13   9       58.48       58.62      7.14 o 
   3  13   9        0.04        1.50      4.43 o 
   4  13   9       62.09       73.36      6.53 o 
   5  13   9       18.80       23.37      4.23 o 
   6  13   9        1.53        0.96      4.01 o 
  -4  14   9        2.76        2.50      2.27 o 
  -3  14   9        0.03       -1.77      1.77 o 
  -2  14   9        7.93        8.60      2.60 o 
  -1  14   9       68.91       64.76      3.60 o 
   0  14   9        1.78        0.63      2.46 o 
   1  14   9       55.94       51.97      7.39 o 
   2  14   9       22.45       23.64      5.91 o 
   3  14   9        1.68        1.72      4.93 o 
   4  14   9        4.42        4.43      6.16 o 
   5  14   9        0.20       -1.48      4.06 o 
  -3  15   9        2.41        3.88      4.31 o 
  -2  15   9       41.36       32.34      5.79 o 
  -1  15   9        1.04       -0.02      2.27 o 
   0  15   9        3.88        4.12      3.20 o 
   1  15   9       81.13       69.21      8.87 o 
   2  15   9       34.08       49.75      8.13 o 
   3  15   9       17.80       18.47      6.65 o 
   4  15   9        0.07       -5.17      5.17 o 
  -1  16   9       23.68       22.43      3.73 o 
   0  16   9        2.63       -1.08      2.46 o 
   1  16   9       25.73        8.62      6.40 o 
  -2 -11  10       46.78       39.16      8.87 o 
  -1 -11  10        5.23        5.16      3.54 o 
   0 -11  10        1.32       -2.18      3.23 o 
   1 -11  10       11.27        5.61      9.48 o 
  -4 -10  10        2.94        2.22      6.40 o 
  -3 -10  10        1.74        1.48      5.91 o 
  -2 -10  10       15.66       24.88      7.63 o 
  -1 -10  10       71.55       69.24     11.82 o 
   0 -10  10       18.19       17.72      3.91 o 
   1 -10  10      200.46      201.33      8.64 o 
   2 -10  10       34.14       44.58      6.40 o 
   3 -10  10       11.28       18.72      5.42 o 
  -5  -9  10       29.36       35.22      6.40 o 
  -4  -9  10       27.44       34.73      7.63 o 
  -3  -9  10       10.80        8.13      6.16 o 
  -2  -9  10        0.68        5.66      6.16 o 
  -1  -9  10       40.62       41.30      4.65 o 
   0  -9  10      714.89      729.54     18.33 o 
   1  -9  10       42.05       43.13      6.65 o 
   2  -9  10       19.22       23.15      5.17 o 
   3  -9  10        1.73        5.42      3.94 o 
   4  -9  10       31.69       30.79      6.16 o 
  -6  -8  10       69.43       70.68      8.37 o 
  -5  -8  10       30.72       48.27      7.14 o 
  -4  -8  10        6.85       16.11      3.90 o 
  -3  -8  10        7.33       13.20      3.61 o 
  -2  -8  10       36.02       37.93      7.39 o 
  -1  -8  10        9.85        8.37      5.66 o 
   0  -8  10      143.07      148.72      6.97 o 
   1  -8  10        4.44        7.94      3.08 o 
   2  -8  10        4.93        1.94      3.94 o 
   3  -8  10        0.23       -0.99      2.52 o 
   4  -8  10        0.30       -3.24      3.94 o 
   5  -8  10       19.54       17.10      3.43 o 
  -7  -7  10       44.40       55.66      8.13 o 
  -6  -7  10        3.35        7.39      4.93 o 
  -5  -7  10       15.71       13.55      5.17 o 
  -4  -7  10       16.55       19.95      5.42 o 
  -3  -7  10        9.76       11.59      3.31 o 
  -2  -7  10       24.15       31.66      6.40 o 
  -1  -7  10       85.77       98.58      5.86 o 
   0  -7  10       21.91       24.75      8.50 o 
   1  -7  10       34.59       34.69      3.11 o 
   2  -7  10        9.13        5.53      2.82 o 
   3  -7  10        6.87        6.25      2.24 o 
   4  -7  10        1.95        0.54      2.45 o 
   5  -7  10       40.17       48.52      3.21 o 
   6  -7  10       21.96       16.40      3.69 o 
  -7  -6  10       11.96       17.73      5.91 o 
  -6  -6  10      117.52      104.18      9.61 o 
  -5  -6  10       11.98        7.88      4.68 o 
  -4  -6  10        7.06        8.87      4.43 o 
  -3  -6  10       19.17       16.78      3.54 o 
  -2  -6  10      149.21      162.77      7.43 o 
  -1  -6  10      126.99      125.45      6.27 o 
   0  -6  10       16.77       18.53      2.06 o 
   1  -6  10        0.87       -1.34      1.54 o 
   2  -6  10      112.54      113.76      3.84 o 
   3  -6  10        2.77        1.48      1.69 o 
   4  -6  10        6.92        4.86      1.83 o 
   5  -6  10        2.31        0.69      1.65 o 
   6  -6  10       38.43       24.44      2.77 o 
   7  -6  10       21.79       14.15      3.94 o 
  -8  -5  10       37.38       50.24      7.63 o 
  -7  -5  10        5.54        2.96      4.43 o 
  -6  -5  10       99.61       95.56      8.87 o 
  -5  -5  10      145.54      143.34     10.34 o 
  -4  -5  10        0.02        0.99      3.69 o 
  -3  -5  10        0.08       -3.45      3.45 o 
  -2  -5  10      223.39      202.93      7.99 o 
  -1  -5  10       48.85       52.01      3.36 o 
   0  -5  10        3.39        3.49      1.42 o 
   1  -5  10        3.94        1.91      1.32 o 
   2  -5  10        5.32        2.80      1.54 o 
   3  -5  10        1.08       -1.45      1.45 o 
   4  -5  10        0.20       -1.48      1.48 o 
   5  -5  10        5.90        3.01      1.61 o 
   6  -5  10       55.63       48.42      3.30 o 
   7  -5  10       10.29        9.17      2.17 o 
  -8  -4  10       64.35       78.32      8.87 o 
  -7  -4  10        3.12        5.42      4.68 o 
  -6  -4  10        3.90        6.40      4.68 o 
  -5  -4  10      446.89      380.27     16.75 o 
  -4  -4  10        1.42       -0.74      4.19 o 
  -3  -4  10        3.24        4.93      3.69 o 
  -2  -4  10        5.86        7.24      2.77 o 
  -1  -4  10      173.16      171.17      8.77 o 
   0  -4  10      396.04      422.21      6.79 o 
   1  -4  10       81.07       84.44      4.14 o 
   2  -4  10      346.86      342.99      6.49 o 
   3  -4  10       18.13       20.29      1.71 o 
   4  -4  10       45.66       42.13      2.60 o 
   5  -4  10      436.45      421.18     12.81 o 
   6  -4  10       34.65       34.16      2.77 o 
   7  -4  10        0.09       -0.25      1.57 o 
   8  -4  10       22.94       27.23      2.61 o 
  -8  -3  10       16.25       22.41      6.16 o 
  -7  -3  10        0.49        5.17      4.68 o 
  -6  -3  10       31.37       20.44      5.17 o 
  -5  -3  10       16.89       15.76      4.93 o 
  -4  -3  10        0.95        5.17      3.94 o 
  -3  -3  10      127.08       87.43      7.39 o 
  -2  -3  10       15.08       13.80      2.36 o 
  -1  -3  10      252.83      256.15      5.53 o 
   0  -3  10      334.18      331.08     11.55 o 
   1  -3  10      122.43      125.96      3.16 o 
   2  -3  10      152.52      142.66      3.23 o 
   3  -3  10       24.47       30.85      3.21 o 
   4  -3  10      121.29      113.60      3.84 o 
   5  -3  10       38.75       34.77      4.93 o 
   6  -3  10        1.31        1.58      1.65 o 
   7  -3  10        0.13        1.11      2.22 o 
   8  -3  10        0.32        0.74      2.46 o 
  -9  -2  10      149.28      201.22     13.05 o 
  -8  -2  10       14.65       24.88      5.66 o 
  -7  -2  10       39.08       45.56      6.65 o 
  -6  -2  10       17.84       24.14      5.42 o 
  -5  -2  10       20.50       16.01      4.68 o 
  -4  -2  10      546.52      501.79     36.57 o 
  -3  -2  10        0.01       -0.21      0.71 o 
  -2  -2  10      453.45      446.60      8.02 o 
  -1  -2  10       39.45       47.24      2.45 o 
   0  -2  10       19.04       22.62      1.75 o 
   1  -2  10      140.73      157.20      3.76 o 
   2  -2  10      136.31      126.79      3.05 o 
   3  -2  10      390.64      354.28      5.52 o 
   4  -2  10      224.58      205.47      6.24 o 
   5  -2  10        1.18        3.11      3.69 o 
   6  -2  10       10.32        9.11      1.92 o 
   7  -2  10        1.18        0.77      1.47 o 
   8  -2  10       29.51       30.79      3.69 o 
  -9  -1  10       55.63       61.82      7.63 o 
  -8  -1  10       13.51       10.10      5.17 o 
  -7  -1  10       25.21       15.76      5.17 o 
  -6  -1  10      109.80      107.14      8.37 o 
  -5  -1  10        1.34        2.54      2.59 o 
  -4  -1  10      244.19      243.76     11.45 o 
  -3  -1  10        1.89        3.77      1.92 o 
  -2  -1  10        2.72        2.15      1.49 o 
  -1  -1  10       12.87        9.30      1.53 o 
   0  -1  10       12.83       10.64      1.23 o 
   1  -1  10        0.20        1.87      1.21 o 
   2  -1  10      124.07      112.80      2.75 o 
   3  -1  10       13.78       13.01      1.30 o 
   4  -1  10       24.29       15.28      3.94 o 
   5  -1  10      136.63      118.09      7.27 o 
   6  -1  10        0.83        1.90      1.47 o 
   7  -1  10       16.96       21.01      2.35 o 
   8  -1  10        0.25        0.74      2.46 o 
  -9   0  10        0.91       -0.99      4.43 o 
  -8   0  10       15.15       17.49      5.17 o 
  -7   0  10        8.98       11.08      4.43 o 
  -6   0  10       15.36       13.08      3.04 o 
  -5   0  10      173.13      160.17     12.56 o 
  -4   0  10        0.93       -0.68      3.94 o 
  -3   0  10       33.39       25.79      3.22 o 
  -2   0  10       27.89       23.68      2.81 o 
  -1   0  10        2.26        2.20      1.32 o 
   0   0  10      381.94      399.10      5.88 o 
   1   0  10       67.14       63.93      2.26 o 
   2   0  10      100.18       89.86      2.78 o 
   3   0  10       28.11       27.06      1.70 o 
   4   0  10      222.67      221.43      4.45 o 
   5   0  10       36.92       25.25      2.42 o 
   6   0  10      131.48      127.99      4.87 o 
   7   0  10       26.20       17.24      3.20 o 
   8   0  10       11.00       14.04      3.20 o 
   9   0  10      155.89      170.18      8.87 o 
  -9   1  10        8.98        6.40      4.68 o 
  -8   1  10        2.32        9.61      4.68 o 
  -7   1  10       17.40        6.72      2.95 o 
  -6   1  10        2.38        3.69      2.59 o 
  -5   1  10        5.08        0.82      2.52 o 
  -4   1  10       36.73       30.30      3.39 o 
  -3   1  10      253.75      246.14      6.05 o 
  -2   1  10      328.95      350.15      6.36 o 
  -1   1  10        4.30        5.94      1.28 o 
   0   1  10       46.91       53.65      1.81 o 
   1   1  10        3.61        0.79      0.83 o 
   2   1  10      213.36      230.70      5.35 o 
   3   1  10       18.02       16.29      1.74 o 
   4   1  10      237.38      213.11      5.05 o 
   5   1  10      194.31      179.83      5.91 o 
   6   1  10        8.34        8.37      2.71 o 
   7   1  10       10.34       11.58      2.96 o 
   8   1  10        6.90        8.62      2.96 o 
   9   1  10       15.46       20.93      3.94 o 
  -9   2  10       12.62       15.27      5.42 o 
  -8   2  10        5.32        8.06      3.04 o 
  -7   2  10       56.15       48.94      4.35 o 
  -6   2  10        9.41        6.90      2.79 o 
  -5   2  10       21.71       15.33      2.77 o 
  -4   2  10      241.56      230.04      7.48 o 
  -3   2  10       43.28       37.72      2.46 o 
  -2   2  10      204.71      206.94      4.45 o 
  -1   2  10       26.00       37.93      1.44 o 
   0   2  10       10.39       11.64      1.14 o 
   1   2  10        0.64        3.04      1.06 o 
   2   2  10      335.77      326.39      7.29 o 
   3   2  10       13.95       12.67      1.65 o 
   4   2  10      116.63      116.93      3.69 o 
   5   2  10       34.70       27.10      4.68 o 
   6   2  10        1.83        4.43      2.71 o 
   7   2  10        8.38        8.87      2.96 o 
   8   2  10        6.91       11.08      3.45 o 
   9   2  10       24.73       29.80      4.68 o 
  -9   3  10        0.00       -3.69      3.94 o 
  -8   3  10        0.44        2.87      2.87 o 
  -7   3  10        2.54        4.18      2.70 o 
  -6   3  10       98.48       79.35      4.87 o 
  -5   3  10       12.23       12.92      3.82 o 
  -4   3  10      779.66      770.59     16.98 o 
  -3   3  10      834.62      823.26     25.10 o 
  -2   3  10      156.41      165.71      4.48 o 
  -1   3  10      574.08      640.05      9.72 o 
   0   3  10      162.97      180.06      7.89 o 
   1   3  10      518.64      602.37     10.79 o 
   2   3  10      170.84      173.45      3.32 o 
   3   3  10      936.64      858.93     14.41 o 
   4   3  10      132.86      122.86      4.61 o 
   5   3  10       24.21       20.58      2.17 o 
   6   3  10        3.77       -0.74      2.22 o 
   7   3  10       43.06       41.87      4.68 o 
   8   3  10        0.00       -1.25      3.08 o 
   9   3  10        5.57        4.43      3.20 o 
  -9   4  10      137.67      156.25      7.40 o 
  -8   4  10        0.74       -2.17      2.52 o 
  -7   4  10       15.59       17.94      3.22 o 
  -6   4  10       36.35       36.34      4.06 o 
  -5   4  10      141.37      126.72      5.39 o 
  -4   4  10      143.96      143.33      5.56 o 
  -3   4  10      172.25      168.18      3.45 o 
  -2   4  10        0.27       -1.23      1.23 o 
  -1   4  10       34.51       39.04      2.12 o 
   0   4  10      129.35      135.28      3.87 o 
   1   4  10       88.88       96.97      2.45 o 
   2   4  10        2.82        2.24      0.87 o 
   3   4  10        9.22        8.57      1.33 o 
   4   4  10      595.29      555.96     10.09 o 
   5   4  10       20.30       18.39      2.26 o 
   6   4  10       93.79       81.77      6.40 o 
   7   4  10        1.37        3.22      2.34 o 
   8   4  10        0.86        3.45      3.20 o 
   9   4  10       13.55       19.21      4.43 o 
  -9   5  10       17.55       22.77      3.64 o 
  -8   5  10        1.74       -2.52      2.52 o 
  -7   5  10      148.82      132.88      9.36 o 
  -6   5  10        3.11        0.26      2.17 o 
  -5   5  10       54.30       53.01      3.66 o 
  -4   5  10        1.99        0.49      1.92 o 
  -3   5  10       15.30       13.68      1.67 o 
  -2   5  10      121.82      141.36      3.97 o 
  -1   5  10       78.82       87.24      3.12 o 
   0   5  10      125.39      139.82      3.92 o 
   1   5  10       36.45       38.72      1.46 o 
   2   5  10      170.69      182.81      3.58 o 
   3   5  10      255.38      240.69      4.82 o 
   4   5  10       11.26       10.06      1.65 o 
   5   5  10      211.99      202.33      5.20 o 
   6   5  10       16.49       14.53      3.94 o 
   7   5  10        9.66       16.50      3.94 o 
   8   5  10        3.65        4.43      3.20 o 
   9   5  10       86.06      116.99      8.87 o 
  -8   6  10       66.92       74.14      4.79 o 
  -7   6  10       23.38       23.68      6.16 o 
  -6   6  10       16.67       13.07      2.52 o 
  -5   6  10        1.74        1.20      1.82 o 
  -4   6  10       21.97       27.66      2.61 o 
  -3   6  10       53.44       54.21      2.57 o 
  -2   6  10      149.86      145.24      4.72 o 
  -1   6  10       20.54       28.09      3.49 o 
   0   6  10      407.37      452.73      8.61 o 
   1   6  10       39.30       41.58      1.78 o 
   2   6  10       60.00       59.62      2.22 o 
   3   6  10        0.65        0.55      1.14 o 
   4   6  10        0.51       -0.34      1.29 o 
   5   6  10       13.10       14.46      1.98 o 
   6   6  10       25.11       23.15      2.77 o 
   7   6  10       94.98       92.85      7.39 o 
   8   6  10        2.20        6.90      3.45 o 
   9   6  10        0.86        5.66      3.94 o 
  -8   7  10        4.31        8.13      2.77 o 
  -7   7  10       10.65        8.93      3.45 o 
  -6   7  10      281.51      259.91      7.92 o 
  -5   7  10        0.96       -1.23      1.74 o 
  -4   7  10       98.93       89.62      4.26 o 
  -3   7  10       75.14       77.93      2.60 o 
  -2   7  10      534.97      528.22      9.64 o 
  -1   7  10      156.34      165.42      4.43 o 
   0   7  10        6.55        5.72      1.41 o 
   1   7  10       99.61      112.40      2.86 o 
   2   7  10      845.13      799.54     12.18 o 
   3   7  10        0.11        2.30      1.08 o 
   4   7  10       38.06       36.80      2.58 o 
   5   7  10        0.95       -0.71      2.84 o 
   6   7  10       16.86       17.13      2.24 o 
   7   7  10       33.16       39.65      5.66 o 
   8   7  10       43.13       56.15      6.65 o 
  -8   8  10        7.91        5.44      3.08 o 
  -7   8  10       43.67       39.78      3.48 o 
  -6   8  10        0.19       -1.60      1.74 o 
  -5   8  10        0.02       -0.14      1.82 o 
  -4   8  10        2.30        0.49      1.74 o 
  -3   8  10       54.55       53.30      3.30 o 
  -2   8  10        2.79        6.53      1.40 o 
  -1   8  10       41.61       40.63      1.88 o 
   0   8  10      286.31      293.58      5.15 o 
   1   8  10      120.90      113.70      3.02 o 
   2   8  10      309.51      275.03      5.66 o 
   3   8  10       21.79       19.62      2.03 o 
   4   8  10        1.81        2.77      1.58 o 
   5   8  10        2.86        1.22      1.86 o 
   6   8  10      216.10      204.47      6.13 o 
   7   8  10        8.63        9.11      3.94 o 
   8   8  10        1.60        4.43      3.94 o 
  -8   9  10       34.84       34.97      5.17 o 
  -7   9  10        0.25       -1.29      2.07 o 
  -6   9  10        6.54        3.94      2.22 o 
  -5   9  10        6.46        4.77      2.00 o 
  -4   9  10      118.29      114.87      4.79 o 
  -3   9  10       72.72       67.78      6.65 o 
  -2   9  10       11.78        6.91      1.07 o 
  -1   9  10       70.19       68.33      2.84 o 
   0   9  10      934.99      953.71     12.79 o 
   1   9  10      196.58      180.45      3.94 o 
   2   9  10       76.17       64.75      2.77 o 
   3   9  10       42.06       37.25      2.71 o 
   4   9  10        0.66       -1.00      1.92 o 
   5   9  10        1.03        1.56      2.57 o 
   6   9  10       12.36        9.70      2.52 o 
   7   9  10       25.47       24.14      5.17 o 
   8   9  10        6.32       13.05      4.43 o 
  -7  10  10        3.01        1.23      2.09 o 
  -6  10  10       34.04       28.34      2.96 o 
  -5  10  10        3.60        3.45      1.74 o 
  -4  10  10        0.03        1.48      1.74 o 
  -3  10  10       42.81       37.44      3.04 o 
  -2  10  10       24.08       22.70      1.73 o 
  -1  10  10       11.76       14.24      1.21 o 
   0  10  10        7.95       11.44      1.50 o 
   1  10  10       48.63       49.93      3.35 o 
   2  10  10        1.48       -0.28      1.36 o 
   3  10  10      141.43      121.99      4.53 o 
   4  10  10       21.02       16.58      2.38 o 
   5  10  10        7.19        5.47      2.10 o 
   6  10  10        1.36        0.09      2.30 o 
   7  10  10        0.02        2.46      3.45 o 
   8  10  10       40.37       56.89      7.14 o 
  -7  11  10       46.99       54.10      7.02 o 
  -6  11  10        0.78        0.62      2.09 o 
  -5  11  10       32.03       26.29      2.77 o 
  -4  11  10       63.34       61.26      3.82 o 
  -3  11  10        0.00        0.47      1.65 o 
  -2  11  10       88.12       84.07      3.48 o 
  -1  11  10       11.36       12.33      1.46 o 
   0  11  10       33.45       39.46      2.62 o 
   1  11  10        4.02        5.87      1.67 o 
   2  11  10      104.86      105.33      4.29 o 
   3  11  10        0.09        0.93      1.61 o 
   4  11  10       46.25       46.37      6.57 o 
   5  11  10       11.80        6.05      2.41 o 
   6  11  10       36.42       32.88      4.44 o 
   7  11  10        0.00       -0.25      3.69 o 
  -6  12  10       47.10       55.46      3.74 o 
  -5  12  10       16.80       18.37      2.61 o 
  -4  12  10        1.85        1.15      1.46 o 
  -3  12  10       30.87       35.70      3.52 o 
  -2  12  10       24.46       25.85      4.06 o 
  -1  12  10       17.39       19.95      4.82 o 
   0  12  10        0.44        0.80      1.46 o 
   1  12  10        0.52        0.56      1.48 o 
   2  12  10        8.31        8.87      1.98 o 
   3  12  10        0.18       -0.74      1.56 o 
   4  12  10       22.07       21.23      2.65 o 
   5  12  10       15.17       17.38      4.16 o 
   6  12  10        8.74       10.24      2.88 o 
  -5  13  10        7.15        8.59      2.15 o 
  -4  13  10        6.00        4.45      1.76 o 
  -3  13  10       30.58       35.62      5.30 o 
  -2  13  10       23.19       24.29      4.80 o 
  -1  13  10        0.68        2.44      2.13 o 
   0  13  10        0.26        2.45      1.85 o 
   1  13  10       19.11        9.45      2.72 o 
   2  13  10        7.81        4.03      2.60 o 
   3  13  10        9.23       13.39      3.23 o 
   4  13  10        0.79       -1.34      1.85 o 
   5  13  10        9.93        7.09      2.48 o 
   6  13  10       26.93       41.22      7.24 o 
  -4  14  10        4.00        7.25      1.89 o 
  -3  14  10        2.32        1.07      2.18 o 
  -2  14  10      155.68      162.52      7.10 o 
  -1  14  10        1.20       -2.17      2.22 o 
   0  14  10       35.51       36.27      4.43 o 
   1  14  10       14.26       14.51      3.45 o 
   2  14  10       71.82       79.38      5.50 o 
   3  14  10        0.49       -1.26      6.90 o 
   4  14  10        0.64       -1.23      4.93 o 
   5  14  10        0.06       -0.69      2.19 o 
  -3  15  10        1.50        3.74      2.54 o 
  -2  15  10        6.77        6.82      2.78 o 
  -1  15  10        0.23       -2.46      2.46 o 
   0  15  10       13.80       12.25      4.56 o 
   1  15  10        1.64        3.03      2.66 o 
   2  15  10        1.03        6.30      3.01 o 
   3  15  10        1.04        1.23      3.69 o 
   4  15  10        0.39        0.70      6.77 o 
   0  16  10        7.40        1.84      2.57 o 
   1  16  10        1.43        1.89      2.91 o 
  -3 -10  11       38.60       47.78      9.11 o 
  -2 -10  11       39.00       35.22      8.13 o 
  -1 -10  11       33.36       34.97      4.69 o 
   0 -10  11        4.39        5.92      3.82 o 
   1 -10  11       15.98       17.98      5.17 o 
   2 -10  11       83.86       81.27      7.88 o 
  -3  -9  11        4.08        0.25      5.42 o 
  -2  -9  11       12.17       20.44      7.14 o 
  -1  -9  11      193.35      204.21      8.63 o 
   0  -9  11       39.69       41.35      4.65 o 
   1  -9  11        5.98        4.05      5.66 o 
   2  -9  11        1.62        2.46      3.69 o 
   3  -9  11        0.99       -1.23      3.94 o 
   4  -9  11       20.11       23.40      5.91 o 
  -5  -8  11        4.48        1.72      3.94 o 
  -4  -8  11       30.70       34.97      6.40 o 
  -3  -8  11        3.17        6.65      5.91 o 
  -2  -8  11       25.55       32.26      6.90 o 
  -1  -8  11       19.39       21.44      3.64 o 
   0  -8  11       35.13       35.42      4.08 o 
   1  -8  11        1.35        2.36      2.87 o 
   2  -8  11        4.43        0.49      3.20 o 
   3  -8  11       13.46       13.05      4.43 o 
   4  -8  11       31.46       43.10      6.65 o 
   5  -8  11        0.61        4.93      4.43 o 
  -6  -7  11       73.00       71.42      8.13 o 
  -5  -7  11        0.65        2.46      4.68 o 
  -4  -7  11        0.36        4.93      4.19 o 
  -3  -7  11        3.99        9.02      3.25 o 
  -2  -7  11       26.26       29.98      4.07 o 
  -1  -7  11       73.43       68.29      4.85 o 
   0  -7  11        3.51        8.53      2.82 o 
   1  -7  11       47.89       48.54     11.45 o 
   2  -7  11       42.26       35.96      5.17 o 
   3  -7  11        7.87        5.80      2.05 o 
   4  -7  11       10.96       13.85      2.41 o 
   5  -7  11       75.10       78.48      4.07 o 
   6  -7  11       47.96       44.16      3.54 o 
  -7  -6  11       59.10       67.73      8.37 o 
  -6  -6  11      107.52       92.85      9.11 o 
  -5  -6  11       90.56       96.54      8.87 o 
  -4  -6  11        0.30        5.66      4.43 o 
  -3  -6  11       19.01       12.07      4.68 o 
  -2  -6  11       25.80       23.47      3.61 o 
  -1  -6  11        6.58        5.68      2.82 o 
   0  -6  11        6.43        5.41      2.50 o 
   1  -6  11       39.09       39.09      2.56 o 
   2  -6  11       40.83       41.73      2.59 o 
   3  -6  11       39.75       37.68      2.86 o 
   4  -6  11        2.04        2.03      1.85 o 
   5  -6  11       61.47       63.58      3.46 o 
   6  -6  11      107.17      101.57      4.87 o 
  -7  -5  11       86.46      111.32     10.10 o 
  -6  -5  11        3.25        8.87      4.93 o 
  -5  -5  11        7.85        5.42      4.43 o 
  -4  -5  11        0.52       -3.69      3.69 o 
  -3  -5  11        9.09        4.93      3.94 o 
  -2  -5  11        0.61       -3.45      3.45 o 
  -1  -5  11      137.07      130.81      7.02 o 
   0  -5  11        0.05        0.09      1.57 o 
   1  -5  11      185.72      180.52      4.72 o 
   2  -5  11      210.67      214.64      5.04 o 
   3  -5  11        3.81        1.51      1.74 o 
   4  -5  11        0.02       -1.48      1.48 o 
   5  -5  11       71.25       65.67      3.46 o 
   6  -5  11        2.76        1.21      2.34 o 
   7  -5  11       87.49       87.24      4.52 o 
  -8  -4  11       33.87       54.92      7.88 o 
  -7  -4  11      106.43      133.73     10.84 o 
  -6  -4  11        0.15       -1.97      3.94 o 
  -5  -4  11      179.07      194.32     12.07 o 
  -4  -4  11       19.35       18.47      5.42 o 
  -3  -4  11       41.48       45.81      6.40 o 
  -2  -4  11      113.94      115.26      8.62 o 
  -1  -4  11       81.52       80.19      3.86 o 
   0  -4  11        2.83        2.99      1.35 o 
   1  -4  11      196.09      197.27      6.18 o 
   2  -4  11       50.78       47.25      2.35 o 
   3  -4  11        0.02       -0.49      1.51 o 
   4  -4  11        4.48        2.96      1.63 o 
   5  -4  11        5.70        0.55      1.82 o 
   6  -4  11        0.49        0.21      1.82 o 
   7  -4  11       50.99       54.32      3.47 o 
  -8  -3  11        6.58        5.17      4.93 o 
  -7  -3  11        1.31       -1.97      4.43 o 
  -6  -3  11        1.62        1.97      4.43 o 
  -5  -3  11        9.46        8.87      4.68 o 
  -4  -3  11      113.91       97.04      8.13 o 
  -3  -3  11       80.38       79.80      7.14 o 
  -2  -3  11      421.81      439.62     16.75 o 
  -1  -3  11       31.24       25.58      2.41 o 
   0  -3  11        9.80       10.11      1.60 o 
   1  -3  11       52.74       46.36      2.77 o 
   2  -3  11      537.60      521.70     10.06 o 
   3  -3  11       41.00       37.30      2.45 o 
   4  -3  11       63.21       57.48      3.05 o 
   5  -3  11       13.08       13.76      2.46 o 
   6  -3  11        2.01        0.74      2.46 o 
   7  -3  11       44.71       52.82      3.47 o 
   8  -3  11        2.26        2.09      2.09 o 
  -8  -2  11       51.08       82.51      8.87 o 
  -7  -2  11       10.88        8.87      4.93 o 
  -6  -2  11        1.82        2.22      4.43 o 
  -5  -2  11      134.05      123.88      9.11 o 
  -4  -2  11        1.43        3.94      3.94 o 
  -3  -2  11       81.69       71.67      6.65 o 
  -2  -2  11      533.86      537.15     10.20 o 
  -1  -2  11       24.62       17.11      2.00 o 
   0  -2  11        0.85        0.53      1.33 o 
   1  -2  11      125.91      108.05      3.27 o 
   2  -2  11       44.39       46.35      2.22 o 
   3  -2  11       19.79       15.35      1.62 o 
   4  -2  11        7.35        3.82      1.74 o 
   5  -2  11       14.55       13.94      2.24 o 
   6  -2  11       12.86        6.77      1.92 o 
   7  -2  11       12.54        9.60      2.09 o 
   8  -2  11      112.39      133.73      7.39 o 
  -8  -1  11        0.69        1.97      4.43 o 
  -7  -1  11       85.04      100.24      9.11 o 
  -6  -1  11       17.70       14.53      4.68 o 
  -5  -1  11       61.77       52.21      6.65 o 
  -4  -1  11       23.20       22.09      3.22 o 
  -3  -1  11       69.45       59.97      4.35 o 
  -2  -1  11      169.96      163.05      4.40 o 
  -1  -1  11        2.86        1.85      1.71 o 
   0  -1  11        0.21       -0.27      1.10 o 
   1  -1  11        5.68        5.86      1.36 o 
   2  -1  11       88.04       82.85      2.86 o 
   3  -1  11      130.97      124.60      3.41 o 
   4  -1  11        7.08        5.31      1.82 o 
   5  -1  11      237.74      218.59      6.69 o 
   6  -1  11        1.73        1.26      1.65 o 
   7  -1  11       15.15       16.36      2.59 o 
   8  -1  11        2.08        0.74      2.46 o 
  -9   0  11       23.03       30.54      6.40 o 
  -8   0  11        0.64        3.20      4.68 o 
  -7   0  11       45.06       43.10      6.40 o 
  -6   0  11        4.33       -1.97      3.94 o 
  -5   0  11       17.04       21.62      4.93 o 
  -4   0  11      179.13      174.51      7.63 o 
  -3   0  11      947.57      902.40     15.87 o 
  -2   0  11      148.74      141.73      4.53 o 
  -1   0  11        4.09        4.16      1.18 o 
   0   0  11        0.30        1.10      1.05 o 
   1   0  11        5.19        4.62      1.29 o 
   2   0  11      390.18      396.46      6.79 o 
   3   0  11      130.18      127.23      3.93 o 
   4   0  11      247.07      250.71      5.86 o 
   5   0  11        0.69        1.11      1.57 o 
   6   0  11       34.51       35.09      2.87 o 
   7   0  11      112.47      133.49      7.39 o 
   8   0  11       12.41       12.56      3.45 o 
  -9   1  11       40.25       37.68      6.65 o 
  -8   1  11        4.88        9.61      4.93 o 
  -7   1  11        0.02       -3.69      3.69 o 
  -6   1  11       48.91       53.29      7.88 o 
  -5   1  11       13.78        9.73      2.96 o 
  -4   1  11      490.19      462.43     14.90 o 
  -3   1  11      590.29      576.98     11.13 o 
  -2   1  11        2.75        1.67      1.36 o 
  -1   1  11      117.57      125.58      2.83 o 
   0   1  11        9.64        8.87      1.18 o 
   1   1  11       47.92       56.12      2.78 o 
   2   1  11       60.20       65.67      2.96 o 
   3   1  11      345.10      333.32      7.05 o 
   4   1  11       68.26       66.35      2.98 o 
   5   1  11        0.47       -0.81      1.47 o 
   6   1  11       23.47       19.46      3.20 o 
   7   1  11       18.11       20.69      3.45 o 
   8   1  11        0.40        1.23      2.71 o 
   9   1  11       24.74       30.79      4.68 o 
  -9   2  11        4.57       10.10      5.17 o 
  -8   2  11        2.46        7.63      4.68 o 
  -7   2  11       15.97       10.10      3.12 o 
  -6   2  11        0.04        2.76      2.70 o 
  -5   2  11        0.44       -1.98      2.35 o 
  -4   2  11       27.47       25.51      3.31 o 
  -3   2  11      789.66      778.48     17.23 o 
  -2   2  11      111.01      104.90      4.41 o 
  -1   2  11      590.76      588.09      8.71 o 
   0   2  11        2.71        3.02      0.96 o 
   1   2  11      620.33      628.09      9.78 o 
   2   2  11       79.12       77.06      3.26 o 
   3   2  11     2215.12     2136.70     32.70 o 
   4   2  11       33.05       32.23      2.13 o 
   5   2  11       21.91       16.75      3.20 o 
   6   2  11       15.20       15.76      3.45 o 
   7   2  11        5.78        1.72      2.71 o 
   8   2  11        3.79        2.96      2.71 o 
   9   2  11        0.43        4.19      3.20 o 
  -9   3  11       10.52        9.36      4.93 o 
  -8   3  11       15.87       20.44      5.17 o 
  -7   3  11        6.56        7.41      7.88 o 
  -6   3  11        1.64        0.05      3.08 o 
  -5   3  11       78.95       70.15      4.44 o 
  -4   3  11      260.15      243.80      7.83 o 
  -3   3  11     2318.78     2279.70     35.02 o 
  -2   3  11      143.01      136.63      4.29 o 
  -1   3  11      105.36      118.82      3.28 o 
   0   3  11        0.00        1.39      1.01 o 
   1   3  11      153.57      161.19      3.90 o 
   2   3  11      199.17      189.72      7.01 o 
   3   3  11      756.32      716.01     13.89 o 
   4   3  11        8.19        8.83      2.71 o 
   5   3  11        5.29        1.66      1.65 o 
   6   3  11        1.37        1.48      2.46 o 
   7   3  11       10.54        9.36      3.20 o 
   8   3  11        0.36        4.19      2.96 o 
   9   3  11        1.44        5.17      3.20 o 
  -9   4  11      112.59      121.67      9.61 o 
  -8   4  11      159.11      169.74      7.49 o 
  -7   4  11        0.01        0.94      2.52 o 
  -6   4  11        0.80        1.16      2.42 o 
  -5   4  11      217.48      200.62      7.13 o 
  -4   4  11      155.58      145.66      5.92 o 
  -3   4  11       19.34       19.71      2.06 o 
  -2   4  11      144.70      147.82      4.29 o 
  -1   4  11       25.75       22.27      1.62 o 
   0   4  11        0.79       -0.78      1.00 o 
   1   4  11       10.01        9.38      1.01 o 
   2   4  11      189.11      184.76      3.56 o 
   3   4  11      704.97      675.77     11.80 o 
   4   4  11      483.37      460.09     11.06 o 
   5   4  11      118.37      111.95      4.69 o 
   6   4  11        0.39       -2.22      2.22 o 
   7   4  11       13.36       11.08      3.45 o 
   8   4  11        0.46        0.25      2.71 o 
   9   4  11       20.06       21.18      4.68 o 
  -8   5  11        0.26       -0.79      2.70 o 
  -7   5  11       28.10       15.53      3.22 o 
  -6   5  11       13.93       15.42      2.87 o 
  -5   5  11       35.66       37.69      3.48 o 
  -4   5  11        8.40        8.22      5.79 o 
  -3   5  11       89.05       86.38      3.39 o 
  -2   5  11       39.38       39.73      3.52 o 
  -1   5  11       36.58       39.55      2.31 o 
   0   5  11        5.54        5.13      1.45 o 
   1   5  11        4.10        5.34      1.39 o 
   2   5  11        1.84        2.74      1.02 o 
   3   5  11      249.34      239.50      4.88 o 
   4   5  11        3.74        5.04      1.51 o 
   5   5  11       85.56       82.86      6.28 o 
   6   5  11        3.58        5.17      3.20 o 
   7   5  11        0.91       -0.49      2.71 o 
   8   5  11      164.28      164.03      9.61 o 
   9   5  11       54.18       59.60      6.65 o 
  -8   6  11       23.15       25.21      3.57 o 
  -7   6  11       13.23       11.97      2.96 o 
  -6   6  11       22.12       20.93      2.96 o 
  -5   6  11       35.67       36.70      4.80 o 
  -4   6  11      372.73      394.98     10.27 o 
  -3   6  11      731.02      718.70     12.68 o 
  -2   6  11       38.26       33.51      2.73 o 
  -1   6  11       14.44       18.44      1.85 o 
   0   6  11        9.73       11.22      1.67 o 
   1   6  11        0.65       -0.65      0.65 o 
   2   6  11       37.95       34.48      1.73 o 
   3   6  11      193.94      195.57      5.44 o 
   4   6  11        7.86        8.95      1.80 o 
   5   6  11       25.99       30.48      2.32 o 
   6   6  11       50.64       51.97      5.42 o 
   7   6  11       43.25       45.32      5.66 o 
   8   6  11       37.81       36.20      5.42 o 
  -8   7  11        8.63        7.76      2.96 o 
  -7   7  11        1.77        1.64      2.42 o 
  -6   7  11        0.63        0.99      2.26 o 
  -5   7  11        0.85        1.02      2.09 o 
  -4   7  11       61.54       59.85      3.83 o 
  -3   7  11      258.58      255.59      5.93 o 
  -2   7  11        6.66        2.31      1.45 o 
  -1   7  11      241.95      239.42      7.55 o 
   0   7  11        0.23        1.79      1.41 o 
   1   7  11      201.13      188.77      3.94 o 
   2   7  11      310.69      328.57      7.14 o 
   3   7  11      234.20      223.98      5.69 o 
   4   7  11      416.41      431.13     11.23 o 
   5   7  11       20.67       17.51      2.12 o 
   6   7  11       64.02       62.06      6.16 o 
   7   7  11       25.25       29.31      4.93 o 
   8   7  11       34.77       46.06      6.16 o 
  -8   8  11       20.74       22.41      3.31 o 
  -7   8  11       21.81       29.66      3.39 o 
  -6   8  11        0.69       -1.82      1.82 o 
  -5   8  11        5.15        4.12      2.00 o 
  -4   8  11        2.51        0.56      1.82 o 
  -3   8  11       10.65       14.83      3.45 o 
  -2   8  11     1109.95     1049.08     19.76 o 
  -1   8  11       27.07       30.46      2.21 o 
   0   8  11       12.20       11.81      1.30 o 
   1   8  11       80.42       83.16      2.62 o 
   2   8  11      634.04      577.45     14.30 o 
   3   8  11      109.24      110.49      4.03 o 
   4   8  11       11.60       10.29      2.63 o 
   5   8  11        3.19        1.87      1.77 o 
   6   8  11        8.39        3.08      2.09 o 
   7   8  11       13.42       10.34      4.19 o 
   8   8  11       10.43       18.47      4.93 o 
  -7   9  11        0.30       -2.17      2.17 o 
  -6   9  11        6.66        5.91      2.26 o 
  -5   9  11       46.78       53.67      3.64 o 
  -4   9  11        0.94        2.34      1.92 o 
  -3   9  11       56.25       50.37      3.47 o 
  -2   9  11        4.58        1.15      1.25 o 
  -1   9  11        1.10        1.62      1.02 o 
   0   9  11       17.84       16.85      1.28 o 
   1   9  11       12.50       16.54      1.66 o 
   2   9  11        6.00        4.88      1.65 o 
   3   9  11       29.89       23.81      2.32 o 
   4   9  11        0.76        0.90      1.68 o 
   5   9  11        1.00       -2.10      2.10 o 
   6   9  11        5.45        3.64      1.95 o 
   7   9  11       11.95       22.17      5.17 o 
   8   9  11       33.42       38.67      6.16 o 
  -7  10  11        1.07       -2.00      2.00 o 
  -6  10  11        8.56        6.60      2.35 o 
  -5  10  11        0.00       -1.65      1.65 o 
  -4  10  11        2.14        2.90      1.82 o 
  -3  10  11        0.97        2.69      1.82 o 
  -2  10  11        1.68        1.45      2.71 o 
  -1  10  11       50.15       51.04      2.19 o 
   0  10  11       12.89       13.42      1.34 o 
   1  10  11      111.55      106.07      4.00 o 
   2  10  11       13.39       12.67      1.94 o 
   3  10  11       24.17       20.21      2.30 o 
   4  10  11        4.95        2.58      1.83 o 
   5  10  11       31.92       31.95      2.97 o 
   6  10  11        8.57       12.06      2.96 o 
   7  10  11        0.34       -2.22      3.20 o 
  -6  11  11        0.04        0.58      3.32 o 
  -5  11  11        0.46        1.48      1.97 o 
  -4  11  11        0.91        0.43      1.85 o 
  -3  11  11        0.42        1.72      1.74 o 
  -2  11  11        0.29        0.85      1.30 o 
  -1  11  11       81.48       78.06      3.78 o 
   0  11  11        0.17        0.34      0.99 o 
   1  11  11       41.72       37.96      3.43 o 
   2  11  11       13.47       11.83      2.06 o 
   3  11  11        9.57       12.03      2.20 o 
   4  11  11        4.76        5.00      1.99 o 
   5  11  11       49.19       50.26      3.61 o 
   6  11  11        3.91        3.45      2.11 o 
   7  11  11        9.15        7.88      4.19 o 
  -6  12  11        7.70        1.44      2.17 o 
  -5  12  11       63.75       74.56      4.44 o 
  -4  12  11        2.14        1.81      1.89 o 
  -3  12  11       52.88       59.39      3.55 o 
  -2  12  11        0.35        2.02      1.87 o 
  -1  12  11        0.62       -0.36      2.59 o 
   0  12  11        1.94        2.33      2.07 o 
   1  12  11       27.63       21.02      2.34 o 
   2  12  11        0.28       -1.30      2.36 o 
   3  12  11       35.20       43.70      4.26 o 
   4  12  11        0.92       -0.41      1.76 o 
   5  12  11        4.70        0.62      2.99 o 
   6  12  11        7.94        7.62      5.86 o 
  -5  13  11        6.76        7.34      2.04 o 
  -4  13  11        6.16        4.44      1.80 o 
  -3  13  11        5.70       10.64      2.11 o 
  -2  13  11       10.42       11.73      2.18 o 
  -1  13  11        7.24        7.65      2.48 o 
   0  13  11        0.54       -0.50      2.13 o 
   1  13  11       93.60       98.30      5.72 o 
   2  13  11       11.69        8.20      3.08 o 
   3  13  11      109.57      127.15      5.25 o 
   4  13  11       40.69       45.18      4.85 o 
   5  13  11       38.84       45.49      7.16 o 
   6  13  11       18.91       17.11      5.43 o 
  -4  14  11       20.73       21.21      2.60 o 
  -3  14  11        4.94        7.73      2.60 o 
  -2  14  11        0.55       -0.06      2.18 o 
  -1  14  11       10.01        5.44      2.60 o 
   0  14  11        4.24        3.75      2.54 o 
   1  14  11        3.58        5.54      6.28 o 
   2  14  11       24.08       24.25      3.78 o 
   3  14  11        6.00        9.03      3.19 o 
   4  14  11        0.50       -2.13      2.71 o 
   5  14  11       38.58       37.53      4.38 o 
  -3  15  11       37.24       41.94      4.32 o 
  -2  15  11        0.01        0.70      2.23 o 
  -1  15  11       53.83       48.83      6.03 o 
   0  15  11        1.91        0.33      6.03 o 
   1  15  11       45.97       47.25      4.62 o 
   2  15  11       26.56       28.74      4.14 o 
   3  15  11       10.37       10.84      3.36 o 
  -1 -10  12        4.61        5.03      3.32 o 
   0 -10  12      136.15      126.35      9.36 o 
  -2  -9  12        7.33       20.93      6.90 o 
  -1  -9  12       34.40       32.61      7.14 o 
   0  -9  12        3.15        4.46      3.23 o 
   1  -9  12       24.10       21.92      5.17 o 
   2  -9  12        0.04        4.43      4.19 o 
   3  -9  12       33.35       30.79      6.16 o 
  -5  -8  12        3.17       13.55      5.42 o 
  -2  -8  12        2.57        9.85      5.91 o 
  -1  -8  12       27.85       26.50      3.96 o 
   0  -8  12        0.15        1.22      3.82 o 
   1  -8  12      119.60      129.05      8.87 o 
   2  -8  12        6.84        6.90      3.94 o 
   3  -8  12        8.18       11.82      4.93 o 
   4  -8  12       49.60       43.35      6.90 o 
  -6  -7  12        7.80        3.69      4.68 o 
  -5  -7  12       32.60       40.64      6.65 o 
  -4  -7  12        8.19       14.78      5.42 o 
  -3  -7  12       41.98       44.09      6.40 o 
  -2  -7  12       38.42       44.82      7.14 o 
  -1  -7  12        5.45        2.13      2.82 o 
   0  -7  12       18.75       23.98      3.55 o 
   1  -7  12        0.44        2.11      2.60 o 
   2  -7  12       70.80       64.03      6.40 o 
   3  -7  12       25.14       27.03      3.37 o 
   4  -7  12       21.29       26.60      4.31 o 
   5  -7  12        6.37        5.93      2.78 o 
  -6  -6  12        1.36        1.72      4.93 o 
  -5  -6  12       43.19       42.85      6.65 o 
  -4  -6  12       31.01       50.98      6.90 o 
  -3  -6  12        0.54        1.97      3.94 o 
  -2  -6  12       41.96       32.76      5.66 o 
  -1  -6  12        2.02        1.27      3.30 o 
   0  -6  12       10.39        8.01      2.66 o 
   1  -6  12        6.90        8.69      2.12 o 
   2  -6  12       38.41       43.32      3.57 o 
   3  -6  12        0.20        2.23      2.83 o 
   4  -6  12        2.09        2.61      2.47 o 
   5  -6  12        0.11       -1.46      1.83 o 
   6  -6  12        2.19       -0.45      2.07 o 
  -7  -5  12       60.47       55.41      7.88 o 
  -6  -5  12        6.98        1.72      4.93 o 
  -5  -5  12       32.59       49.01      7.14 o 
  -4  -5  12        0.00       -3.45      3.94 o 
  -3  -5  12        0.75        2.71      4.19 o 
  -2  -5  12      166.02      158.86      9.85 o 
  -1  -5  12       10.43        9.64      2.59 o 
   0  -5  12       34.66       36.15      2.77 o 
   1  -5  12       17.25       21.93      4.30 o 
   2  -5  12      125.32      121.34      7.39 o 
   3  -5  12        2.05       -1.28      2.33 o 
   4  -5  12        0.29       -0.39      2.17 o 
   5  -5  12        5.11        0.18      1.87 o 
   6  -5  12       30.54       31.55      3.12 o 
  -7  -4  12       33.01       38.67      7.14 o 
  -6  -4  12       13.63        4.19      5.17 o 
  -5  -4  12       18.29       19.70      5.42 o 
  -4  -4  12       51.15       45.32      6.65 o 
  -3  -4  12       24.69       23.64      5.17 o 
  -2  -4  12       15.01       13.05      4.68 o 
  -1  -4  12        5.07        7.59      1.94 o 
   0  -4  12       94.73      100.05      3.97 o 
   1  -4  12       48.38       53.00      2.64 o 
   2  -4  12        3.55        6.08      1.93 o 
   3  -4  12       27.16       23.73      2.35 o 
   4  -4  12        1.76        0.33      1.67 o 
   5  -4  12        2.73        5.12      2.17 o 
   6  -4  12       10.95       11.97      2.42 o 
   7  -4  12        0.03       -0.77      1.82 o 
  -8  -3  12      137.13      167.72     12.07 o 
  -7  -3  12       89.99       95.31      9.61 o 
  -6  -3  12       27.44       38.17      6.65 o 
  -5  -3  12        1.96       -0.49      4.19 o 
  -4  -3  12        7.47        0.25      4.19 o 
  -3  -3  12        1.58       -3.45      3.45 o 
  -2  -3  12       91.52       90.63      7.88 o 
  -1  -3  12      214.68      195.68      6.88 o 
   0  -3  12       18.26       15.29      1.80 o 
   1  -3  12       37.52       30.58      2.03 o 
   2  -3  12      138.42      132.35      4.39 o 
   3  -3  12       26.36       24.42      2.27 o 
   4  -3  12      107.09       88.93      3.82 o 
   5  -3  12        0.66        2.34      1.92 o 
   6  -3  12       11.37       12.77      2.42 o 
   7  -3  12        2.05        2.97      2.59 o 
  -8  -2  12      310.09      351.95     17.73 o 
  -7  -2  12        3.46        1.97      4.68 o 
  -6  -2  12       14.48       13.30      5.17 o 
  -5  -2  12        6.93       -0.99      4.43 o 
  -4  -2  12       25.90       18.23      4.93 o 
  -3  -2  12        0.76        3.20      3.94 o 
  -2  -2  12      287.27      269.23      8.41 o 
  -1  -2  12        0.53        0.81      1.34 o 
   0  -2  12        0.77        1.87      1.35 o 
   1  -2  12        4.33        7.12      1.45 o 
   2  -2  12        1.81        0.94      1.26 o 
   3  -2  12        4.03        4.24      1.63 o 
   4  -2  12       17.57       14.34      2.31 o 
   5  -2  12       22.65       17.43      2.42 o 
   6  -2  12       15.21       13.78      2.35 o 
   7  -2  12      143.65      163.60      6.07 o 
   8  -2  12        0.14       -2.46      2.46 o 
  -8  -1  12        1.58        6.65      4.93 o 
  -7  -1  12       64.08       66.25      8.13 o 
  -6  -1  12       13.78       13.79      5.17 o 
  -5  -1  12        2.62       -0.99      3.69 o 
  -4  -1  12        5.23        1.23      4.19 o 
  -3  -1  12       82.41       80.78      7.14 o 
  -2  -1  12       30.01       26.06      2.19 o 
  -1  -1  12        0.15       -0.07      1.20 o 
   0  -1  12        2.07        1.24      1.27 o 
   1  -1  12       10.51       11.91      1.59 o 
   2  -1  12      339.15      334.22      6.21 o 
   3  -1  12       41.65       38.68      2.14 o 
   4  -1  12       38.33       33.33      4.93 o 
   5  -1  12        0.19        0.25      1.65 o 
   6  -1  12       25.78       23.88      2.70 o 
   7  -1  12        0.00       -0.12      1.74 o 
   8  -1  12      223.03      251.71     11.08 o 
  -8   0  12        1.17        3.94      5.17 o 
  -7   0  12        2.26        6.16      4.68 o 
  -6   0  12       15.05       17.73      4.93 o 
  -5   0  12       33.81       27.09      5.42 o 
  -4   0  12      193.71      195.31     10.59 o 
  -3   0  12      152.55      156.94      5.23 o 
  -2   0  12        0.18       -1.42      1.42 o 
  -1   0  12        0.11       -0.19      1.08 o 
   0   0  12        7.16        2.80      1.23 o 
   1   0  12       14.28       11.47      1.54 o 
   2   0  12      216.83      201.01      4.48 o 
   3   0  12       16.37       13.42      1.80 o 
   4   0  12      242.68      235.31      8.00 o 
   5   0  12       23.64       24.61      2.61 o 
   6   0  12        1.68        1.60      1.74 o 
   7   0  12       27.79       24.63      3.94 o 
   8   0  12       53.11       48.27      4.93 o 
  -8   1  12       10.35        2.96      4.68 o 
  -7   1  12        0.56       -1.72      4.43 o 
  -6   1  12       68.30       57.63      6.90 o 
  -5   1  12        1.71       -0.99      2.61 o 
  -4   1  12       78.75       71.83      4.69 o 
  -3   1  12       21.53       28.73      2.64 o 
  -2   1  12     1078.40     1046.23     17.63 o 
  -1   1  12       17.18       11.87      1.28 o 
   0   1  12       37.97       35.59      1.73 o 
   1   1  12       11.03        7.95      1.26 o 
   2   1  12      252.00      233.13      7.86 o 
   3   1  12      450.63      443.56      9.40 o 
   4   1  12       47.11       41.65      2.46 o 
   5   1  12        3.96        6.08      3.08 o 
   6   1  12        0.17       -0.99      2.46 o 
   7   1  12        0.75        1.72      2.71 o 
   8   1  12        7.83        5.42      2.96 o 
  -8   2  12        8.14       12.81      5.17 o 
  -7   2  12      102.67      108.37      8.62 o 
  -6   2  12        2.14        1.72      2.70 o 
  -5   2  12        2.26        2.59      2.61 o 
  -4   2  12      170.75      164.41      8.74 o 
  -3   2  12      325.63      320.56      7.50 o 
  -2   2  12      248.94      235.88      4.53 o 
  -1   2  12       42.37       47.71      1.94 o 
   0   2  12       31.71       28.45      1.52 o 
   1   2  12       38.19       44.87      2.30 o 
   2   2  12      890.18      833.71     14.41 o 
   3   2  12        7.20        7.28      1.61 o 
   4   2  12       17.81       20.52      1.98 o 
   5   2  12        0.00        0.74      2.46 o 
   6   2  12       28.25       25.61      3.69 o 
   7   2  12        3.11        6.90      2.96 o 
   8   2  12        7.01        6.65      3.45 o 
  -8   3  12       25.65       16.25      5.42 o 
  -7   3  12        0.83        2.71      4.19 o 
  -6   3  12        6.52        3.07      2.70 o 
  -5   3  12        0.10       -2.44      2.44 o 
  -4   3  12        7.14        7.39      2.52 o 
  -3   3  12      614.40      617.70     11.69 o 
  -2   3  12        4.16        3.65      1.70 o 
  -1   3  12        2.68        3.02      1.42 o 
   0   3  12       36.78       30.54      1.95 o 
   1   3  12        8.65        8.91      1.48 o 
   2   3  12        0.56       -0.24      0.96 o 
   3   3  12      168.29      161.90      4.69 o 
   4   3  12      153.02      136.90      6.53 o 
   5   3  12        4.66        3.45      2.71 o 
   6   3  12        3.87        4.19      2.71 o 
   7   3  12       73.84       64.28      5.66 o 
   8   3  12        1.72       -0.25      2.96 o 
  -8   4  12       22.81       25.12      5.66 o 
  -7   4  12        0.07       -0.23      2.59 o 
  -6   4  12       16.26       17.76      3.31 o 
  -5   4  12       15.91       13.81      2.96 o 
  -4   4  12      196.57      181.60     14.78 o 
  -3   4  12       17.60       19.24      2.20 o 
  -2   4  12       27.08       27.98      3.52 o 
  -1   4  12        4.21        2.90      1.81 o 
   0   4  12       10.06       11.16      1.73 o 
   1   4  12       35.10       34.69      2.06 o 
   2   4  12        0.14       -0.91      0.91 o 
   3   4  12      691.73      660.26     11.64 o 
   4   4  12      232.13      220.74     11.08 o 
   5   4  12        0.01        0.32      1.72 o 
   6   4  12       16.25       20.44      3.69 o 
   7   4  12        3.39        1.72      2.71 o 
   8   4  12       18.88       26.35      4.43 o 
  -8   5  12        8.09        9.29      3.57 o 
  -7   5  12        0.16        3.09      2.70 o 
  -6   5  12       21.90       20.56      3.22 o 
  -5   5  12       44.20       47.44     10.84 o 
  -4   5  12      150.36      157.73      8.57 o 
  -3   5  12        0.01       -0.42      1.43 o 
  -2   5  12       30.35       27.18      2.25 o 
  -1   5  12       26.14       21.32      2.01 o 
   0   5  12       33.20       36.86      2.35 o 
   1   5  12        1.03        1.32      2.13 o 
   2   5  12       82.63       84.32      2.69 o 
   3   5  12       34.47       33.93      2.10 o 
   4   5  12       94.58      106.40      7.39 o 
   5   5  12       15.71       16.01      2.52 o 
   6   5  12       18.47       20.44      3.94 o 
   7   5  12        0.86        4.19      3.20 o 
   8   5  12        4.29        5.42      3.45 o 
  -8   6  12       28.57       29.29      3.92 o 
  -7   6  12       14.07        9.84      3.04 o 
  -6   6  12       48.89       43.95      4.56 o 
  -5   6  12        0.81       -2.17      2.17 o 
  -4   6  12       95.38       97.26      7.76 o 
  -3   6  12      886.16      871.59     15.14 o 
  -2   6  12        4.11        5.68      1.58 o 
  -1   6  12       37.14       34.78      2.30 o 
   0   6  12       13.16        9.82      1.69 o 
   1   6  12       46.63       43.72      1.53 o 
   2   6  12        0.07        0.71      1.00 o 
   3   6  12      756.17      747.02     13.37 o 
   4   6  12      211.08      213.01      5.53 o 
   5   6  12       14.70       19.18      2.66 o 
   6   6  12       27.77       24.38      4.19 o 
   7   6  12        0.70        0.99      3.20 o 
   8   6  12        6.59        2.96      3.45 o 
  -8   7  12        4.41        0.02      2.77 o 
  -7   7  12        0.39       -0.99      2.46 o 
  -6   7  12       26.45       25.75      4.68 o 
  -5   7  12       15.81       16.53      2.71 o 
  -4   7  12       16.20       22.35      3.32 o 
  -3   7  12       19.67       18.06      1.85 o 
  -2   7  12       14.25        6.01      1.55 o 
  -1   7  12       54.56       53.89      3.32 o 
   0   7  12       80.70       70.35      3.31 o 
   1   7  12      190.23      175.84      3.85 o 
   2   7  12       50.29       46.39      2.55 o 
   3   7  12      106.73      101.70      3.83 o 
   4   7  12       27.47       27.49      2.37 o 
   5   7  12        3.21        9.04      2.24 o 
   6   7  12       21.02       18.72      4.43 o 
   7   7  12        3.82        5.17      3.20 o 
   8   7  12       11.23       13.79      4.68 o 
  -7   8  12       21.92       15.41      3.04 o 
  -6   8  12       15.90       17.98      2.96 o 
  -5   8  12        6.68        5.06      3.08 o 
  -4   8  12        0.87       -0.43      3.32 o 
  -3   8  12       62.14       54.82      3.69 o 
  -2   8  12      307.29      332.89      7.31 o 
  -1   8  12        5.56        7.51      1.63 o 
   0   8  12      180.32      179.71      5.03 o 
   1   8  12       12.87        6.33      1.38 o 
   2   8  12      423.19      426.46      8.95 o 
   3   8  12       64.51       54.39      3.07 o 
   4   8  12       12.06       15.82      4.13 o 
   5   8  12        2.71        1.71      3.37 o 
   6   8  12       30.18       31.52      5.17 o 
   7   8  12        2.55        1.72      3.20 o 
   8   8  12        2.19        2.22      3.69 o 
  -7   9  12       13.12        5.14      4.43 o 
  -6   9  12        5.76        8.39      2.59 o 
  -5   9  12        1.55       -2.22      2.22 o 
  -4   9  12       32.15       27.22      2.96 o 
  -3   9  12      166.07      166.15      6.26 o 
  -2   9  12        0.25        0.78      1.25 o 
  -1   9  12       54.48       52.03      2.83 o 
   0   9  12       30.44       34.17      2.77 o 
   1   9  12       45.34       39.33      2.56 o 
   2   9  12       61.85       48.52      2.79 o 
   3   9  12      134.51      127.05      5.16 o 
   4   9  12        5.50        5.98      2.31 o 
   5   9  12        1.16        0.10      2.98 o 
   6   9  12       18.54       30.29      5.17 o 
   7   9  12        6.05       -0.25      3.20 o 
  -7  10  12       25.78       21.81      4.56 o 
  -6  10  12       51.11       48.39      3.92 o 
  -5  10  12       12.42       14.78      2.70 o 
  -4  10  12        0.79        3.34      2.46 o 
  -3  10  12        7.95        8.08      2.35 o 
  -2  10  12       25.11       25.10      2.95 o 
  -1  10  12       67.00       67.41      2.83 o 
   0  10  12       13.66       12.20      1.62 o 
   1  10  12       59.90       63.46      3.26 o 
   2  10  12       40.70       45.63      2.88 o 
   3  10  12        6.16        7.26      1.98 o 
   4  10  12        7.66        2.11      2.12 o 
   5  10  12       15.38       14.97      3.59 o 
   6  10  12        3.68        7.63      3.69 o 
   7  10  12        7.28        4.93      3.94 o 
  -6  11  12        4.72        2.97      2.83 o 
  -5  11  12        2.36        4.93      2.26 o 
  -4  11  12        2.65        0.85      2.00 o 
  -3  11  12        9.70       12.94      2.52 o 
  -2  11  12       59.00       59.32      3.39 o 
  -1  11  12       15.40       14.02      2.32 o 
   0  11  12       61.84       66.71      3.47 o 
   1  11  12        2.99        0.28      1.48 o 
   2  11  12        6.74        6.74      1.87 o 
   3  11  12        1.39       -1.31      1.53 o 
   4  11  12        1.33        3.01      1.93 o 
   5  11  12        0.01       -2.72      3.25 o 
   6  11  12       34.17       41.62      5.91 o 
   7  11  12       61.29       79.55      7.88 o 
  -5  12  12        6.10        8.99      2.52 o 
  -4  12  12       58.44       71.44      4.44 o 
  -3  12  12       19.69       18.29      2.37 o 
  -2  12  12       39.57       44.84      3.15 o 
  -1  12  12       19.97       24.54      3.12 o 
   0  12  12       25.31       20.50      3.12 o 
   1  12  12        7.59       10.77      2.02 o 
   2  12  12        1.19        2.23      1.73 o 
   3  12  12        4.88        7.25      2.11 o 
   4  12  12        0.59       -2.14      2.14 o 
   5  12  12        2.24        2.17      3.78 o 
   6  12  12       10.43        8.37      3.94 o 
  -5  13  12       27.98       37.88      3.57 o 
  -4  13  12        6.39        9.73      2.76 o 
  -3  13  12       18.98       21.15      2.56 o 
  -2  13  12       32.37       44.19      4.31 o 
  -1  13  12       80.01       83.57      5.26 o 
   0  13  12       80.47       86.81      5.38 o 
   1  13  12       71.36       81.83      5.37 o 
   2  13  12        8.16        8.98      3.45 o 
   3  13  12        1.51       -1.78      1.78 o 
   4  13  12       12.34       16.70      3.06 o 
   5  13  12       13.31       16.74      4.18 o 
  -4  14  12        0.77       -1.72      2.09 o 
  -3  14  12        1.71        4.79      2.59 o 
  -2  14  12        0.23       -2.00      2.00 o 
  -1  14  12       25.94       32.15      4.06 o 
   0  14  12        4.21        0.53      3.94 o 
   1  14  12       25.16       26.25      3.78 o 
   2  14  12        9.76        6.46      2.90 o 
   3  14  12        1.81       -0.99      3.82 o 
   4  14  12        9.93       15.70      5.17 o 
  -2  15  12       30.14       27.49      4.19 o 
  -1  15  12        0.36        1.50      2.71 o 
   0  15  12        0.24       -2.96      3.57 o 
   1  15  12       10.50        5.87      3.01 o 
   2  15  12       45.52       47.15      4.91 o 
   3  15  12        0.00       -2.53      2.53 o 
  -2  -9  13        0.41       -3.20      3.69 o 
  -1  -9  13       17.65       20.99      4.14 o 
   0  -9  13        1.20        3.45      3.94 o 
   1  -9  13       22.46       23.64      5.17 o 
  -2  -8  13        8.27        9.11      4.19 o 
  -1  -8  13       12.16       17.73      3.67 o 
   0  -8  13        3.34        6.62      3.19 o 
   1  -8  13       18.67       21.67      4.93 o 
   2  -8  13        2.17        3.20      3.69 o 
   3  -8  13        1.34        4.68      3.94 o 
  -5  -7  13        4.05        6.40      4.68 o 
  -4  -7  13        8.16       13.55      5.17 o 
  -1  -7  13       65.51       74.38      6.65 o 
   0  -7  13        2.86        4.01      6.53 o 
   1  -7  13       20.32       20.20      4.68 o 
   2  -7  13        4.79        5.91      4.19 o 
   3  -7  13       12.99       13.35      3.04 o 
   4  -7  13       32.07       37.46      6.28 o 
  -6  -6  13       38.86       29.80      6.65 o 
  -5  -6  13       44.22       40.64      7.14 o 
  -4  -6  13       47.72       55.41      7.39 o 
  -3  -6  13        5.35        9.11      4.68 o 
  -2  -6  13        6.89        2.46      3.69 o 
  -1  -6  13       49.90       46.79      5.17 o 
   0  -6  13        2.90        1.72      3.20 o 
   1  -6  13       49.08       51.01      3.92 o 
   2  -6  13        1.95        2.45      2.42 o 
   3  -6  13       42.85       39.01      3.72 o 
   4  -6  13        1.49        4.29      2.52 o 
   5  -6  13        0.01       -0.73      2.41 o 
  -6  -5  13       20.37       23.64      6.16 o 
  -5  -5  13       22.30       31.28      6.16 o 
  -4  -5  13       52.90       55.17      7.39 o 
  -3  -5  13       34.77       45.07      6.65 o 
  -2  -5  13      269.95      261.07     12.81 o 
  -1  -5  13       17.27       17.99      6.28 o 
   0  -5  13        8.73        7.46      2.42 o 
   1  -5  13        9.92        7.40      3.82 o 
   2  -5  13       13.04        8.25      2.61 o 
   3  -5  13        8.73        7.04      2.42 o 
   4  -5  13       86.02      106.03      8.50 o 
   5  -5  13       63.20       78.32      6.40 o 
   6  -5  13        2.96        0.99      2.96 o 
  -7  -4  13       81.71       78.81      9.11 o 
  -6  -4  13        4.59        6.16      5.17 o 
  -5  -4  13        2.66       -2.71      4.43 o 
  -4  -4  13        2.20        7.14      4.68 o 
  -3  -4  13       69.35       54.18      6.65 o 
  -2  -4  13        8.72        8.37      4.68 o 
  -1  -4  13       63.58       60.45      5.02 o 
   0  -4  13        0.29        0.39      1.82 o 
   1  -4  13        4.61        4.90      2.17 o 
   2  -4  13        0.54        0.63      2.00 o 
   3  -4  13       21.01       24.98      2.99 o 
   4  -4  13       20.43       18.59      2.35 o 
   5  -4  13       73.36       83.43      4.69 o 
   6  -4  13        5.33        4.93      2.96 o 
  -7  -3  13        5.68        6.16      4.93 o 
  -6  -3  13       15.08       25.37      6.16 o 
  -5  -3  13       47.91       39.16      6.90 o 
  -4  -3  13       40.90       42.85      6.40 o 
  -3  -3  13       68.47       75.61      7.63 o 
  -2  -3  13       13.58       16.25      4.68 o 
  -1  -3  13       14.76       11.30      2.06 o 
   0  -3  13       23.73       25.24      2.64 o 
   1  -3  13       78.72       63.81      4.18 o 
   2  -3  13       16.15       13.16      2.03 o 
   3  -3  13       17.20       16.35      2.65 o 
   4  -3  13        2.87        6.63      1.90 o 
   5  -3  13       25.17       21.85      2.77 o 
   6  -3  13        5.92        3.94      2.96 o 
   7  -3  13       90.89       87.92      6.65 o 
  -7  -2  13       32.26       48.27      7.63 o 
  -6  -2  13        4.80        6.65      4.93 o 
  -5  -2  13       44.38       68.47      7.88 o 
  -4  -2  13        0.69        0.25      3.94 o 
  -3  -2  13       13.99       12.31      4.68 o 
  -2  -2  13        0.08        0.08      2.83 o 
  -1  -2  13       66.30       52.95      2.85 o 
   0  -2  13       36.07       34.69      2.60 o 
   1  -2  13      146.27      124.45      4.71 o 
   2  -2  13       67.20       61.13      3.16 o 
   3  -2  13       40.40       37.97      3.09 o 
   4  -2  13        0.84        2.36      2.00 o 
   5  -2  13        8.13        8.07      2.24 o 
   6  -2  13        0.48        3.12      2.00 o 
   7  -2  13        5.12        6.40      3.20 o 
  -8  -1  13        0.02        3.94      5.17 o 
  -7  -1  13       55.40       68.22      8.13 o 
  -6  -1  13       12.59       10.84      5.42 o 
  -5  -1  13       35.00       32.76      6.16 o 
  -4  -1  13       42.55       29.31      5.42 o 
  -3  -1  13       18.17       13.55      4.68 o 
  -2  -1  13       19.21       22.49      3.19 o 
  -1  -1  13       34.77       34.57      2.32 o 
   0  -1  13        4.76        3.36      1.38 o 
   1  -1  13       10.72       10.34      1.57 o 
   2  -1  13       74.56       66.81      3.06 o 
   3  -1  13       15.93       14.18      2.07 o 
   4  -1  13        4.50        3.69      1.92 o 
   5  -1  13        9.30       13.69      2.42 o 
   6  -1  13       65.54       72.06      4.14 o 
   7  -1  13        1.85        0.00      2.71 o 
  -8   0  13        1.03        8.87      5.42 o 
  -7   0  13       13.65        6.90      5.17 o 
  -6   0  13        0.12        1.48      4.43 o 
  -5   0  13        0.50       -0.74      4.19 o 
  -4   0  13       18.06       15.27      4.68 o 
  -3   0  13        6.75        4.12      2.36 o 
  -2   0  13        2.47        3.12      2.31 o 
  -1   0  13      115.00       94.06      3.01 o 
   0   0  13       15.84       17.13      1.62 o 
   1   0  13       84.06       72.38      2.85 o 
   2   0  13      236.16      229.09      4.94 o 
   3   0  13       93.41       96.99      3.74 o 
   4   0  13       64.03       59.91      3.82 o 
   5   0  13       20.01       22.94      2.66 o 
   6   0  13        7.16        3.20      2.71 o 
   7   0  13       20.83       21.18      3.94 o 
   8   0  13       58.93       59.85      5.66 o 
  -8   1  13       33.04       47.53      7.39 o 
  -7   1  13        5.53        4.68      4.93 o 
  -6   1  13        0.43       -0.74      3.69 o 
  -5   1  13       56.23       51.72      6.40 o 
  -4   1  13       45.62       44.33      5.91 o 
  -3   1  13        5.49        3.78      1.87 o 
  -2   1  13     1686.07     1672.81     25.57 o 
  -1   1  13       75.26       66.07      2.30 o 
   0   1  13        4.13        4.45      1.15 o 
   1   1  13       12.49        9.33      1.44 o 
   2   1  13      654.36      640.68     15.89 o 
   3   1  13        0.67        1.45      1.48 o 
   4   1  13       17.80       18.23      2.48 o 
   5   1  13        0.04        0.43      1.82 o 
   6   1  13        7.52       10.59      3.20 o 
   7   1  13       16.32       16.50      3.69 o 
   8   1  13       18.46       32.76      4.68 o 
  -8   2  13       13.43       21.18      5.91 o 
  -7   2  13        7.56        9.61      4.93 o 
  -6   2  13       44.85       50.24      6.65 o 
  -5   2  13        0.40       -3.45      3.45 o 
  -4   2  13      126.28      128.61      6.77 o 
  -3   2  13       13.15       12.35      2.25 o 
  -2   2  13        2.38        2.13      1.17 o 
  -1   2  13      181.86      176.60      3.53 o 
   0   2  13        2.74        3.36      1.19 o 
   1   2  13      174.91      174.37      4.33 o 
   2   2  13      575.33      560.38     10.70 o 
   3   2  13        4.69        6.21      1.64 o 
   4   2  13        4.18        2.54      1.59 o 
   5   2  13       44.42       39.87      3.22 o 
   6   2  13        7.13        6.65      3.20 o 
   7   2  13        0.89        0.49      2.71 o 
   8   2  13       23.92       33.00      4.68 o 
  -8   3  13        0.82        1.72      4.68 o 
  -7   3  13       50.27       62.06      7.39 o 
  -6   3  13      102.55      110.09      8.87 o 
  -5   3  13       18.09       16.33      3.22 o 
  -4   3  13      185.87      171.96      7.05 o 
  -3   3  13     1025.00      982.25     17.19 o 
  -2   3  13       16.82       17.75      2.21 o 
  -1   3  13       39.13       46.65      4.38 o 
   0   3  13        1.86        1.57      1.43 o 
   1   3  13      128.28      131.57      3.71 o 
   2   3  13      115.93      112.56      2.96 o 
   3   3  13      312.31      299.89      6.95 o 
   4   3  13      396.58      383.07     22.78 o 
   5   3  13        3.66        2.71      2.46 o 
   6   3  13      102.82      111.32      7.14 o 
   7   3  13        5.49        5.66      3.20 o 
   8   3  13        1.06        0.99      3.20 o 
  -8   4  13       30.89       37.19      6.40 o 
  -7   4  13       16.36        9.85      4.93 o 
  -6   4  13       15.96       16.91      3.30 o 
  -5   4  13       47.64       44.75      7.02 o 
  -4   4  13      510.43      526.11     10.67 o 
  -3   4  13       80.82       81.89      3.55 o 
  -2   4  13       77.42       82.32      3.69 o 
  -1   4  13        4.08        1.20      2.62 o 
   0   4  13        9.89        9.15      1.49 o 
   1   4  13        3.15        3.34      1.46 o 
   2   4  13        0.48       -0.23      0.96 o 
   3   4  13      506.74      497.73     11.93 o 
   4   4  13       68.44       71.32      7.88 o 
   5   4  13       46.51       44.33      4.93 o 
   6   4  13       46.57       62.06      5.91 o 
   7   4  13       19.28       20.44      4.19 o 
   8   4  13       15.47       17.49      4.43 o 
  -8   5  13       13.98        5.42      5.17 o 
  -7   5  13        0.01        2.22      4.19 o 
  -6   5  13       11.38        8.50      2.96 o 
  -5   5  13      273.92      286.70     13.92 o 
  -4   5  13      261.40      266.62      7.22 o 
  -3   5  13       28.96       25.82      2.31 o 
  -2   5  13        1.70       -0.57      1.52 o 
  -1   5  13        0.03       -1.34      1.34 o 
   0   5  13        1.10        0.45      1.41 o 
   1   5  13        1.58        2.49      1.65 o 
   2   5  13       28.91       30.40      1.97 o 
   3   5  13      503.63      490.81      9.40 o 
   4   5  13      119.19      127.45      5.31 o 
   5   5  13      136.55      132.22      5.48 o 
   6   5  13       14.90       14.53      3.69 o 
   7   5  13       56.27       56.89      6.16 o 
   8   5  13       16.87       26.11      4.93 o 
  -8   6  13        4.39        0.00      4.43 o 
  -7   6  13        0.77        0.57      2.77 o 
  -6   6  13        0.76        0.96      2.52 o 
  -5   6  13       63.29       55.87      4.26 o 
  -4   6  13       73.03       76.21      8.50 o 
  -3   6  13     1576.79     1541.80     24.95 o 
  -2   6  13      137.51      138.47      4.45 o 
  -1   6  13        0.47       -1.15      1.76 o 
   0   6  13        0.75        0.77      1.75 o 
   1   6  13        0.13       -0.94      0.94 o 
   2   6  13       86.44       86.47      6.10 o 
   3   6  13     1383.17     1412.57     23.27 o 
   4   6  13      241.67      234.93      7.57 o 
   5   6  13      101.30       98.03      5.04 o 
   6   6  13       12.04        9.11      3.45 o 
   7   6  13        0.12        1.97      3.20 o 
   8   6  13       25.20       26.11      5.17 o 
  -7   7  13        0.04       -0.62      5.54 o 
  -6   7  13        7.68        6.09      2.70 o 
  -5   7  13        2.43       -0.30      2.17 o 
  -4   7  13        0.01       -0.19      2.00 o 
  -3   7  13      266.02      258.78      7.45 o 
  -2   7  13        0.89        2.71      1.48 o 
  -1   7  13      147.34      127.67      4.25 o 
   0   7  13        3.74        4.06      1.55 o 
   1   7  13      164.20      135.96      4.30 o 
   2   7  13       11.55        9.91      1.68 o 
   3   7  13      285.11      290.13      6.87 o 
   4   7  13        2.24        0.85      2.30 o 
   5   7  13       37.39       36.35      3.39 o 
   6   7  13        1.31        1.97      2.96 o 
   7   7  13        0.71        0.25      3.20 o 
   8   7  13       21.16       26.35      5.17 o 
  -7   8  13        1.44       -1.97      2.61 o 
  -6   8  13       48.31       55.90      4.44 o 
  -5   8  13        0.90       -2.34      2.34 o 
  -4   8  13       34.77       36.03      4.19 o 
  -3   8  13      222.70      204.79      7.13 o 
  -2   8  13       40.99       47.44      4.21 o 
  -1   8  13        7.49        2.74      1.91 o 
   0   8  13        5.00        2.34      1.52 o 
   1   8  13       46.48       31.08      2.30 o 
   2   8  13       47.54       53.12      3.50 o 
   3   8  13      404.53      382.90      8.53 o 
   4   8  13        0.17       -0.49      1.64 o 
   5   8  13        0.62        0.63      1.82 o 
   6   8  13        0.65        9.85      3.69 o 
   7   8  13        2.71        6.40      3.69 o 
  -7   9  13       17.85       14.95      4.93 o 
  -6   9  13        2.44        3.04      3.94 o 
  -5   9  13       19.81       22.48      3.13 o 
  -4   9  13        8.63        7.10      2.42 o 
  -3   9  13      289.90      295.31      9.05 o 
  -2   9  13       17.41        7.34      2.35 o 
  -1   9  13       12.88       10.83      1.85 o 
   0   9  13        0.53        0.04      1.32 o 
   1   9  13        1.02        1.52      1.45 o 
   2   9  13       14.27        9.04      2.57 o 
   3   9  13      143.70      138.13      4.83 o 
   4   9  13        8.14        5.69      1.93 o 
   5   9  13        7.40       13.77      2.79 o 
   6   9  13       53.83       61.08      6.65 o 
   7   9  13        6.65        2.71      3.45 o 
  -6  10  13        0.43       -1.72      2.46 o 
  -5  10  13       70.35       78.96      4.87 o 
  -4  10  13        0.90       -0.40      3.45 o 
  -3  10  13        2.01        2.09      2.96 o 
  -2  10  13        4.93        5.93      2.83 o 
  -1  10  13        1.32        1.28      1.24 o 
   0  10  13        2.68        2.58      1.61 o 
   1  10  13        0.70        1.72      1.46 o 
   2  10  13       88.13       88.09      3.93 o 
   3  10  13       54.17       44.88      6.75 o 
   4  10  13       17.68       12.08      2.55 o 
   5  10  13        5.86        7.44      2.52 o 
   6  10  13       43.71       50.00      6.16 o 
   7  10  13       16.25       19.21      5.17 o 
  -6  11  13        1.81        0.08      2.42 o 
  -5  11  13        0.01       -0.91      3.57 o 
  -4  11  13       14.99       22.06      3.04 o 
  -3  11  13       22.01       24.86      3.04 o 
  -2  11  13      141.93      141.44      5.14 o 
  -1  11  13        0.94        1.57      1.89 o 
   0  11  13        0.53        1.48      1.56 o 
   1  11  13        8.00        6.30      1.80 o 
   2  11  13      164.36      164.09      5.47 o 
   3  11  13       31.08       34.10      2.93 o 
   4  11  13        0.65       -1.94      2.90 o 
   5  11  13       55.17       66.15      8.68 o 
   6  11  13        6.28        3.69      3.94 o 
  -5  12  13        0.62       -2.71      2.71 o 
  -4  12  13        3.92        2.56      2.35 o 
  -3  12  13        4.03        9.13      2.66 o 
  -2  12  13       36.49       34.79      4.06 o 
  -1  12  13       17.65       13.78      2.95 o 
   0  12  13        4.13        1.09      3.45 o 
   1  12  13       19.30       18.66      3.13 o 
   2  12  13       61.45       54.24      3.42 o 
   3  12  13        8.77        6.53      2.12 o 
   4  12  13       16.96       18.92      2.80 o 
   5  12  13        0.99       -0.92      4.34 o 
   6  12  13        2.15        6.65      3.94 o 
  -4  13  13       12.69       18.29      3.31 o 
  -3  13  13        6.16        7.76      2.77 o 
  -2  13  13        0.08        2.53      2.42 o 
  -1  13  13       98.40      105.94      8.74 o 
   0  13  13       39.08       43.90      4.17 o 
   1  13  13       65.23       63.79      4.94 o 
   2  13  13       28.75       27.04      3.78 o 
   3  13  13        1.28       -0.05      2.95 o 
   4  13  13        0.02       -1.67      2.68 o 
   5  13  13       23.22       25.74      5.02 o 
  -3  14  13        1.39        0.15      2.24 o 
  -2  14  13        6.11       13.86      3.12 o 
  -1  14  13        1.65        3.27      2.36 o 
   0  14  13        0.07        2.93      2.48 o 
   1  14  13       11.80        6.68      2.96 o 
   2  14  13        0.53       -0.75      2.66 o 
   3  14  13        0.05       -3.53      5.91 o 
   4  14  13       12.63       14.60      3.83 o 
  -2  15  13       25.08       23.84      8.00 o 
  -1  15  13        1.68        2.38      2.60 o 
   0  15  13        1.26        0.48      3.08 o 
   1  15  13       12.78       12.78      3.43 o 
   2  15  13        9.44        9.00      3.19 o 
  -2  -8  14        2.70        3.69      4.19 o 
  -1  -8  14       26.83       21.18      4.93 o 
   0  -8  14        0.43        1.23      3.69 o 
   1  -8  14       27.01       26.85      5.17 o 
   2  -8  14        7.21        9.61      4.68 o 
  -2  -7  14        0.45       -2.96      3.20 o 
  -1  -7  14       14.05        9.36      4.19 o 
   0  -7  14        0.00       -3.20      3.20 o 
   1  -7  14        6.65        5.42      3.94 o 
   2  -7  14        0.74       -0.25      3.45 o 
   3  -7  14        4.68        4.93      3.94 o 
  -5  -6  14        3.23       -1.23      4.19 o 
  -4  -6  14        1.54        3.20      4.43 o 
  -3  -6  14       17.65       15.76      4.93 o 
  -2  -6  14        0.98        1.48      2.96 o 
  -1  -6  14        4.99        0.74      3.20 o 
   0  -6  14        2.55        2.71      3.20 o 
   1  -6  14       80.40       72.65      6.40 o 
   2  -6  14        1.06        4.65      2.52 o 
   3  -6  14       30.47       26.83      4.43 o 
   4  -6  14       26.17       22.11      6.03 o 
  -6  -5  14        0.51        0.74      4.93 o 
  -5  -5  14      129.48      164.27     11.82 o 
  -4  -5  14        3.27        2.71      4.93 o 
  -3  -5  14        2.50        3.20      4.68 o 
  -2  -5  14       85.25       89.41      5.15 o 
  -1  -5  14       10.41       12.81      3.69 o 
   0  -5  14        8.57        5.93      2.42 o 
   1  -5  14       45.20       47.66      3.83 o 
   2  -5  14       11.88       14.39      2.87 o 
   3  -5  14       15.17       17.33      3.04 o 
   4  -5  14        2.78        1.84      2.48 o 
   5  -5  14       10.81        6.90      3.45 o 
  -6  -4  14      118.35      102.95      9.85 o 
  -5  -4  14       27.57       27.83      6.65 o 
  -4  -4  14       13.96        8.87      4.93 o 
  -3  -4  14       29.90       37.19      6.40 o 
  -2  -4  14       37.04       32.26      5.66 o 
  -1  -4  14        2.06        3.26      2.23 o 
   0  -4  14       34.98       44.93      5.42 o 
   1  -4  14        5.51        6.03      2.26 o 
   2  -4  14      247.78      235.27      7.75 o 
   3  -4  14       26.31       26.68      3.19 o 
   4  -4  14        4.72        2.52      2.24 o 
   5  -4  14        6.41       14.78      3.69 o 
   6  -4  14        1.36        0.74      3.20 o 
  -7  -3  14       97.11      120.19     11.08 o 
  -6  -3  14      100.55      124.62     10.59 o 
  -5  -3  14        1.88       -1.72      4.43 o 
  -4  -3  14        9.67       15.02      5.42 o 
  -3  -3  14        0.02       -1.72      3.69 o 
  -2  -3  14        4.95        1.97      4.19 o 
  -1  -3  14       59.45       48.79      3.01 o 
   0  -3  14        7.96        7.22      1.98 o 
   1  -3  14       16.54       15.23      2.48 o 
   2  -3  14        9.42        9.98      2.26 o 
   3  -3  14        6.32        2.22      2.24 o 
   4  -3  14        0.08       -0.49      2.07 o 
   5  -3  14        0.10        0.49      2.71 o 
   6  -3  14       41.49       44.09      5.17 o 
  -7  -2  14        7.61       12.56      6.16 o 
  -6  -2  14        1.74        5.66      4.93 o 
  -5  -2  14       31.09       40.14      6.65 o 
  -4  -2  14      139.75      134.23      9.85 o 
  -3  -2  14        2.60       -0.25      3.94 o 
  -2  -2  14        3.21        1.69      2.48 o 
  -1  -2  14        2.31        0.80      1.62 o 
   0  -2  14        0.19        0.92      1.60 o 
   1  -2  14        0.01       -0.85      1.58 o 
   2  -2  14        3.01        0.74      1.92 o 
   3  -2  14       12.84       12.85      2.42 o 
   4  -2  14       48.85       37.19      4.43 o 
   5  -2  14        0.04        0.74      2.71 o 
   6  -2  14       84.99      104.18      7.14 o 
   7  -2  14        6.98        8.87      3.69 o 
  -7  -1  14        7.66        6.65      5.42 o 
  -6  -1  14       20.88       17.49      5.66 o 
  -5  -1  14        1.11        2.46      4.43 o 
  -4  -1  14        1.24        0.00      4.19 o 
  -3  -1  14       37.56       42.61      5.91 o 
  -2  -1  14        2.32        0.05      1.48 o 
  -1  -1  14       86.63       79.86      3.51 o 
   0  -1  14       85.24       77.63      3.33 o 
   1  -1  14       43.60       47.37      3.73 o 
   2  -1  14       11.52        9.00      1.90 o 
   3  -1  14        7.90        7.71      2.24 o 
   4  -1  14       82.66       73.64      5.66 o 
   5  -1  14       22.46       30.29      4.19 o 
   6  -1  14        0.25        1.72      2.71 o 
   7  -1  14       36.42       40.39      4.93 o 
  -7   0  14        2.53        4.43      5.17 o 
  -6   0  14       66.89       66.25      7.88 o 
  -5   0  14        0.59        7.88      4.68 o 
  -4   0  14        2.66        1.72      4.43 o 
  -3   0  14       88.89       89.63      5.08 o 
  -2   0  14        1.04        1.62      3.04 o 
  -1   0  14      194.07      177.61      4.80 o 
   0   0  14     1266.22     1224.93     19.71 o 
   1   0  14       20.63       19.46      2.21 o 
   2   0  14       11.78       10.64      1.65 o 
   3   0  14       43.02       40.60      3.37 o 
   4   0  14       63.41       50.74      4.93 o 
   5   0  14        6.96        4.68      2.96 o 
   6   0  14        3.04        7.14      3.20 o 
   7   0  14       24.86       21.18      4.19 o 
  -8   1  14       16.20        9.85      5.42 o 
  -7   1  14        2.92        7.14      4.93 o 
  -6   1  14      194.93      215.26     12.81 o 
  -5   1  14        8.87        7.63      4.68 o 
  -4   1  14        2.98        0.99      3.94 o 
  -3   1  14      172.98      171.69      6.77 o 
  -2   1  14       40.05       36.03      2.15 o 
  -1   1  14      207.10      223.17      5.24 o 
   0   1  14      390.93      374.79      7.50 o 
   1   1  14      118.32      142.19      3.80 o 
   2   1  14        2.22        2.93      1.61 o 
   3   1  14      110.27      101.75      3.97 o 
   4   1  14       12.13       17.73      3.69 o 
   5   1  14        5.26        2.22      2.71 o 
   6   1  14       39.88       50.24      5.17 o 
   7   1  14       15.67       16.25      3.94 o 
  -8   2  14       28.55       34.73      6.90 o 
  -7   2  14        0.58       -4.43      4.43 o 
  -6   2  14       62.04       58.37      7.14 o 
  -5   2  14       13.90       10.10      4.68 o 
  -4   2  14       13.00        9.61      4.43 o 
  -3   2  14       11.99       14.67      3.20 o 
  -2   2  14      335.61      315.34      6.33 o 
  -1   2  14      217.74      211.03      4.86 o 
   0   2  14       27.68       13.25      2.48 o 
   1   2  14      347.95      348.53      9.22 o 
   2   2  14        1.91        1.56      2.13 o 
   3   2  14       19.22       17.18      3.20 o 
   4   2  14       14.84        8.62      3.20 o 
   5   2  14        0.89       -2.22      2.46 o 
   6   2  14      158.01      170.43      9.11 o 
   7   2  14        2.18        4.93      3.20 o 
   8   2  14       18.90       24.88      4.43 o 
  -8   3  14        0.46       -4.19      4.19 o 
  -7   3  14       31.45       25.12      5.91 o 
  -6   3  14       92.58       94.08      8.37 o 
  -5   3  14        0.58       -3.45      3.69 o 
  -4   3  14       17.06       18.47      4.43 o 
  -3   3  14      171.20      157.42      7.02 o 
  -2   3  14      183.75      179.51      5.50 o 
  -1   3  14       16.77       11.84      2.48 o 
   0   3  14       60.35       55.00      3.72 o 
   1   3  14       85.09       78.91      4.31 o 
   2   3  14      730.30      711.73     15.93 o 
   3   3  14        1.21        4.23      2.17 o 
   4   3  14       12.38       14.62      2.42 o 
   5   3  14        1.52        0.99      2.46 o 
   6   3  14        4.28       12.07      3.45 o 
   7   3  14        0.03        2.71      2.96 o 
   8   3  14        0.81        3.69      3.20 o 
  -8   4  14        1.97        3.69      4.93 o 
  -7   4  14        9.66        5.17      4.68 o 
  -6   4  14       20.39       14.28      4.93 o 
  -5   4  14       42.87       35.22      5.66 o 
  -4   4  14       26.45       26.07      2.60 o 
  -3   4  14       24.83       27.18      3.74 o 
  -2   4  14       38.79       42.81      2.86 o 
  -1   4  14        0.65        2.19      1.67 o 
   0   4  14       15.50       18.66      5.17 o 
   1   4  14        0.74        1.75      1.82 o 
   2   4  14        4.44        3.42      1.16 o 
   3   4  14      104.13       99.70      4.87 o 
   4   4  14       78.03       69.61      4.43 o 
   5   4  14        0.74        2.46      2.71 o 
   6   4  14       34.49       44.33      5.17 o 
   7   4  14       29.79       33.74      4.93 o 
   8   4  14       17.70       17.98      4.19 o 
  -8   5  14        5.97       15.52      5.42 o 
  -7   5  14       18.28       26.35      5.66 o 
  -6   5  14        0.87       -2.71      3.69 o 
  -5   5  14      134.71      131.71      7.88 o 
  -4   5  14      103.14       99.13      5.57 o 
  -3   5  14        1.45        1.76      1.64 o 
  -2   5  14        0.38       -0.24      1.46 o 
  -1   5  14        7.29        7.72      1.84 o 
   0   5  14      260.09      242.96      7.46 o 
   1   5  14       32.80       31.70      2.95 o 
   2   5  14       84.58       86.62      3.58 o 
   3   5  14       63.42       63.47      4.43 o 
   4   5  14       33.86       31.17      3.13 o 
   5   5  14      132.37      131.76      7.88 o 
   6   5  14        2.48        0.99      2.96 o 
   7   5  14       25.90       32.02      5.17 o 
   8   5  14        2.17        1.97      3.45 o 
  -7   6  14       12.20       15.02      5.17 o 
  -6   6  14        4.13        9.36      4.19 o 
  -5   6  14        1.37        2.83      2.61 o 
  -4   6  14      258.09      260.11      8.88 o 
  -3   6  14       53.07       50.34      2.93 o 
  -2   6  14       11.79        7.97      1.87 o 
  -1   6  14      184.62      159.92      4.88 o 
   0   6  14        4.20        2.13      1.89 o 
   1   6  14       59.06       49.10      2.71 o 
   2   6  14       16.98       18.30      1.85 o 
   3   6  14       37.54       36.53      7.39 o 
   4   6  14       82.82       83.23      4.61 o 
   5   6  14       60.60       62.06      5.91 o 
   6   6  14        7.14        4.93      3.20 o 
   7   6  14        9.59        7.14      3.69 o 
   8   6  14        0.92       -2.96      2.96 o 
  -7   7  14       11.03        4.19      4.43 o 
  -6   7  14       32.60       30.58      6.40 o 
  -5   7  14        0.21       -2.83      2.83 o 
  -4   7  14       89.10      102.97      5.47 o 
  -3   7  14        3.90        1.89      2.35 o 
  -2   7  14       10.61        7.99      1.79 o 
  -1   7  14      158.20      129.00      4.46 o 
   0   7  14        1.87       -0.94      1.72 o 
   1   7  14       70.35       58.74      2.96 o 
   2   7  14        0.38        3.03      1.43 o 
   3   7  14      104.28      103.02      4.86 o 
   4   7  14       66.90       72.24      6.65 o 
   5   7  14        2.00        1.38      2.22 o 
   6   7  14        1.27        4.68      3.45 o 
   7   7  14       10.24        8.62      3.94 o 
  -7   8  14       28.72       22.41      5.42 o 
  -6   8  14       29.81       34.45      4.01 o 
  -5   8  14        0.25       -2.17      2.17 o 
  -4   8  14       11.55        6.63      2.59 o 
  -3   8  14       43.78       46.05      3.92 o 
  -2   8  14      144.86      131.28      4.51 o 
  -1   8  14       27.02       23.76      2.24 o 
   0   8  14       49.42       34.61      3.01 o 
   1   8  14       27.13       27.34      2.35 o 
   2   8  14      229.32      210.65      5.78 o 
   3   8  14       41.21       39.97      3.00 o 
   4   8  14       85.02       88.30      4.88 o 
   5   8  14        0.78        0.21      3.08 o 
   6   8  14        9.87       10.59      3.94 o 
   7   8  14       11.98       10.10      4.43 o 
  -7   9  14       33.76       35.96      5.91 o 
  -6   9  14       57.82       65.71      4.79 o 
  -5   9  14       61.02       68.59      4.79 o 
  -4   9  14       74.36       73.54      4.61 o 
  -3   9  14       97.74      104.82      5.39 o 
  -2   9  14       27.55       18.79      2.87 o 
  -1   9  14        2.39        2.26      1.89 o 
   0   9  14       26.96       29.15      2.41 o 
   1   9  14        1.09       -0.43      1.38 o 
   2   9  14       28.86       23.00      2.92 o 
   3   9  14      132.50      134.05      6.87 o 
   4   9  14       57.06       57.22      8.62 o 
   5   9  14       12.89       18.63      2.96 o 
   6   9  14        9.39        8.87      3.94 o 
   7   9  14       10.98       12.56      4.19 o 
  -6  10  14        2.20        1.72      3.94 o 
  -5  10  14       15.94       12.79      3.04 o 
  -4  10  14        0.97       -1.88      2.17 o 
  -3  10  14       11.58       14.30      2.79 o 
  -2  10  14       97.37       96.79      7.39 o 
  -1  10  14        6.94        8.61      4.06 o 
   0  10  14        1.62        3.55      2.06 o 
   1  10  14       13.35       15.47      2.12 o 
   2  10  14       72.66       80.29      4.01 o 
   3  10  14        2.45        0.07      1.66 o 
   4  10  14       59.71       64.18      3.74 o 
   5  10  14       63.15       75.43      5.30 o 
   6  10  14       41.88       53.94      6.40 o 
  -6  11  14        4.99        2.96      3.94 o 
  -5  11  14        1.40       -2.96      3.20 o 
  -4  11  14       45.71       52.21      5.91 o 
  -3  11  14        3.99        3.45      3.20 o 
  -2  11  14      106.41      101.72      7.63 o 
  -1  11  14        7.65       11.96      2.61 o 
   0  11  14       37.36       39.48      3.64 o 
   1  11  14        1.20       -1.50      1.50 o 
   2  11  14       98.18       97.38      4.25 o 
   3  11  14        0.86        0.32      1.76 o 
   4  11  14        9.39        9.56      2.36 o 
   5  11  14        2.30        4.98      2.52 o 
   6  11  14        0.25       -2.71      2.71 o 
  -5  12  14        0.00       -2.22      3.20 o 
  -4  12  14        5.13       10.10      3.69 o 
  -3  12  14       41.80       37.68      5.17 o 
  -2  12  14        3.94        5.59      2.52 o 
  -1  12  14      193.10      220.79      8.38 o 
   0  12  14       39.77       41.54      3.82 o 
   1  12  14      113.47      125.70      6.34 o 
   2  12  14        0.13       -1.55      1.55 o 
   3  12  14       24.73       26.61      3.37 o 
   4  12  14       54.77       62.06      4.04 o 
   5  12  14        6.58        8.75      2.59 o 
  -4  13  14       28.82       33.84      3.96 o 
  -3  13  14        1.35        0.74      3.20 o 
  -2  13  14       11.62        8.14      2.77 o 
  -1  13  14       10.79       14.81      3.19 o 
   0  13  14      116.27      131.27      6.66 o 
   1  13  14        5.30        2.50      2.52 o 
   2  13  14       30.87       25.10      3.64 o 
   3  13  14       27.36       30.13      3.14 o 
   4  13  14        9.41       12.23      2.54 o 
   5  13  14        0.08        4.06      2.44 o 
  -3  14  14        0.67        1.26      4.43 o 
  -2  14  14       41.74       54.41      4.73 o 
  -1  14  14       20.19       21.41      4.56 o 
   0  14  14        3.42        5.00      2.87 o 
   1  14  14       12.92       19.78      3.61 o 
   2  14  14        9.59       11.42      3.37 o 
   3  14  14        7.00       11.99      5.66 o 
  -1  15  14       18.44       16.89      3.55 o 
   0  15  14        1.23       -1.18      4.06 o 
   1  15  14        0.00       -2.18      2.54 o 
   2  15  14        0.10        3.94      3.45 o 
  -2  -7  15       10.25       13.30      4.43 o 
  -1  -7  15       33.69       33.50      5.42 o 
   0  -7  15        0.01        0.00      3.20 o 
   1  -7  15        0.20       -3.20      3.20 o 
   2  -7  15        8.99       14.04      4.93 o 
  -2  -6  15        0.61       -2.96      2.96 o 
  -1  -6  15       10.20        7.39      3.69 o 
   0  -6  15        5.16        0.99      3.45 o 
   1  -6  15       53.53       56.65      6.16 o 
   2  -6  15        3.05        2.86      2.59 o 
   3  -6  15       15.22       12.05      3.19 o 
  -5  -5  15        0.09        3.20      5.17 o 
  -4  -5  15       12.09       28.82      6.16 o 
  -3  -5  15        9.03        7.63      5.17 o 
  -2  -5  15        0.00       -2.71      2.71 o 
  -1  -5  15      101.23      110.34      7.39 o 
   0  -5  15        2.74        3.69      3.20 o 
   1  -5  15       78.15       97.90      5.31 o 
   2  -5  15        0.22       -1.63      2.24 o 
   3  -5  15       19.21       18.81      3.19 o 
   4  -5  15        0.09       -2.09      2.09 o 
  -6  -4  15       17.00       26.35      6.65 o 
  -5  -4  15        7.25        4.19      4.93 o 
  -4  -4  15       40.23       38.91      7.14 o 
  -3  -4  15        1.43        4.43      4.68 o 
  -2  -4  15       41.46       35.70      9.24 o 
  -1  -4  15       39.56       42.76      3.73 o 
   0  -4  15        0.09       -1.45      4.93 o 
   1  -4  15        0.91        3.52      2.35 o 
   2  -4  15       14.69       19.26      2.96 o 
   3  -4  15        1.14       -2.17      2.17 o 
   4  -4  15        0.65        0.39      2.36 o 
   5  -4  15       85.81       95.56      7.14 o 
  -6  -3  15       19.62       30.05      6.90 o 
  -5  -3  15       62.08       83.25      9.11 o 
  -4  -3  15        1.17        4.93      4.93 o 
  -3  -3  15       12.68       11.82      4.93 o 
  -2  -3  15       58.07       63.03      5.05 o 
  -1  -3  15      117.73      114.73      4.41 o 
   0  -3  15        0.01       -1.63      1.63 o 
   1  -3  15       22.53       19.27      2.79 o 
   2  -3  15       61.61       64.77      4.18 o 
   3  -3  15       49.11       47.45      3.82 o 
   4  -3  15       44.08       48.52      5.17 o 
   5  -3  15        8.36        2.46      3.20 o 
   6  -3  15       23.02       22.66      4.19 o 
  -6  -2  15        0.00        1.23      5.17 o 
  -5  -2  15        1.03       -4.19      4.19 o 
  -4  -2  15       28.54       30.05      6.16 o 
  -3  -2  15       10.48       13.05      4.93 o 
  -2  -2  15       84.09       78.57      5.92 o 
  -1  -2  15       14.12       11.38      2.09 o 
   0  -2  15        0.79        1.96      2.85 o 
   1  -2  15       31.89       28.47      2.95 o 
   2  -2  15        1.55        1.03      2.00 o 
   3  -2  15        4.38        1.98      2.17 o 
   4  -2  15       30.92       39.65      4.93 o 
   5  -2  15      172.94      154.67      8.62 o 
   6  -2  15       95.79      113.29      7.63 o 
  -7  -1  15        0.10       -3.94      4.93 o 
  -6  -1  15        0.01       -4.68      4.68 o 
  -5  -1  15       16.32       16.50      5.42 o 
  -4  -1  15       26.24       32.02      6.40 o 
  -3  -1  15        4.47        0.25      4.19 o 
  -2  -1  15       69.32       63.89      6.59 o 
  -1  -1  15       29.07       27.49      2.47 o 
   0  -1  15       20.68       21.08      3.97 o 
   1  -1  15        3.05        1.89      1.63 o 
   2  -1  15        1.86        1.27      2.00 o 
   3  -1  15       13.35        7.39      3.20 o 
   4  -1  15        1.47       -0.49      2.71 o 
   5  -1  15       24.66       36.20      4.68 o 
   6  -1  15        0.39        1.23      2.96 o 
  -7   0  15        3.17        6.65      5.17 o 
  -6   0  15        0.20        0.74      5.17 o 
  -5   0  15       61.65       73.64      8.37 o 
  -4   0  15      257.93      259.83     13.55 o 
  -3   0  15       10.23       14.18      3.32 o 
  -2   0  15        8.01        6.68      2.08 o 
  -1   0  15       52.92       61.05      2.98 o 
   0   0  15        2.96        2.38      1.63 o 
   1   0  15        3.59        1.81      1.78 o 
   2   0  15       26.33       29.14      2.39 o 
   3   0  15        1.25        1.97      2.71 o 
   4   0  15      146.41      143.83      8.13 o 
   5   0  15       41.73       32.26      4.43 o 
   6   0  15        3.46       -0.99      2.71 o 
   7   0  15        2.76        3.20      3.20 o 
  -7   1  15        7.60        1.72      4.68 o 
  -6   1  15        6.59       19.21      5.91 o 
  -5   1  15       34.39       47.04      6.90 o 
  -4   1  15        0.34       -0.49      3.94 o 
  -3   1  15        7.67       13.38      2.96 o 
  -2   1  15      102.20       96.74      3.37 o 
  -1   1  15      155.20      132.84      4.05 o 
   0   1  15       68.25       66.42      3.14 o 
   1   1  15      409.31      366.12      7.78 o 
   2   1  15       85.52       91.63      4.77 o 
   3   1  15        0.02        0.74      2.71 o 
   4   1  15       16.36       20.69      3.69 o 
   5   1  15       27.11       31.52      4.43 o 
   6   1  15        1.34        1.72      2.96 o 
   7   1  15       10.51       14.28      3.94 o 
  -7   2  15       63.66       79.30      8.62 o 
  -6   2  15        4.81        6.65      4.68 o 
  -5   2  15        9.75       10.10      5.17 o 
  -4   2  15       21.00       29.80      5.66 o 
  -3   2  15        1.41       -2.13      2.23 o 
  -2   2  15      129.08      123.14      9.11 o 
  -1   2  15       40.82       33.84      3.43 o 
   0   2  15       20.67       18.92      2.72 o 
   1   2  15       43.53       38.82      3.37 o 
   2   2  15       31.52       32.41      4.93 o 
   3   2  15       15.78       13.74      2.59 o 
   4   2  15       14.79       17.49      3.69 o 
   5   2  15       19.46       27.58      4.43 o 
   6   2  15        4.40       -2.71      2.71 o 
   7   2  15        7.43        6.65      3.45 o 
  -7   3  15       22.31       21.43      5.91 o 
  -6   3  15        1.03        5.91      4.68 o 
  -5   3  15      164.16      136.94      9.85 o 
  -4   3  15       12.94       23.64      5.17 o 
  -3   3  15        2.12        0.53      2.71 o 
  -2   3  15       32.54       35.91      3.43 o 
  -1   3  15       37.43       30.83      3.19 o 
   0   3  15       11.20        9.23      3.82 o 
   1   3  15        7.98        5.31      2.18 o 
   2   3  15      253.48      257.28      8.09 o 
   3   3  15       68.13       72.78      4.44 o 
   4   3  15       10.34       10.34      3.20 o 
   5   3  15       49.18       49.75      5.17 o 
   6   3  15      118.47      123.39      8.13 o 
   7   3  15       44.20       51.97      5.66 o 
  -7   4  15        7.63       -0.25      4.68 o 
  -6   4  15      113.19      112.31      9.61 o 
  -5   4  15       34.42       36.94      6.16 o 
  -4   4  15       23.65       34.71      6.90 o 
  -3   4  15       10.65        9.93      2.54 o 
  -2   4  15      186.61      174.00      6.56 o 
  -1   4  15       34.05       34.05      3.82 o 
   0   4  15       15.63       14.06      2.48 o 
   1   4  15       12.55        9.51      2.59 o 
   2   4  15       64.21       64.60      4.17 o 
   3   4  15       52.27       49.29      3.74 o 
   4   4  15        1.89       -0.67      2.00 o 
   5   4  15      184.59      184.96      9.61 o 
   6   4  15       12.28       11.08      3.69 o 
   7   4  15       11.76        8.87      3.94 o 
  -7   5  15        2.87        5.91      4.93 o 
  -6   5  15       34.00       22.90      5.42 o 
  -5   5  15       31.60       24.38      5.42 o 
  -4   5  15      339.31      340.37     15.02 o 
  -3   5  15       84.88       88.74      4.85 o 
  -2   5  15       45.88       47.17      3.94 o 
  -1   5  15       64.76       68.52      4.26 o 
   0   5  15        0.00       -2.32      2.71 o 
   1   5  15       76.88       85.56      4.61 o 
   2   5  15        1.97       -0.43      2.07 o 
   3   5  15       15.89        9.15      4.80 o 
   4   5  15      107.84      117.35      9.61 o 
   5   5  15       83.68       91.87      7.14 o 
   6   5  15      109.55      111.08      7.88 o 
   7   5  15        5.04       -2.96      2.96 o 
  -7   6  15       25.70       23.64      5.66 o 
  -6   6  15       11.08        6.90      4.43 o 
  -5   6  15       40.98       32.02      5.66 o 
  -4   6  15       34.23       26.35      5.17 o 
  -3   6  15       93.16       86.84      4.79 o 
  -2   6  15        7.47        6.10      2.46 o 
  -1   6  15        0.43        1.48      2.00 o 
   0   6  15        0.03       -2.57      2.96 o 
   1   6  15       25.27       32.30      3.36 o 
   2   6  15       27.40       25.36      2.06 o 
   3   6  15       22.59       22.95      2.96 o 
   4   6  15      475.15      452.24     11.93 o 
   5   6  15       31.88       32.76      4.68 o 
   6   6  15        0.09       -2.46      2.46 o 
   7   6  15        1.15        5.91      3.69 o 
  -7   7  15        0.36        7.88      4.93 o 
  -6   7  15       16.24       19.95      5.17 o 
  -5   7  15       27.32       33.00      5.66 o 
  -4   7  15      230.04      222.89     11.58 o 
  -3   7  15       31.33       29.31      4.93 o 
  -2   7  15       72.08       57.85      3.89 o 
  -1   7  15        1.10        4.68      2.07 o 
   0   7  15       15.78       13.10      2.52 o 
   1   7  15        0.15       -1.22      1.22 o 
   2   7  15       48.76       44.60      2.74 o 
   3   7  15      111.60      107.17      5.22 o 
   4   7  15       31.81       33.63      8.00 o 
   5   7  15       23.64       21.92      4.19 o 
   6   7  15        0.14        1.72      2.96 o 
   7   7  15        5.47       -0.49      3.20 o 
  -7   8  15        3.00       -1.97      3.94 o 
  -6   8  15        6.96        2.71      4.19 o 
  -5   8  15      106.40      114.03      8.62 o 
  -4   8  15      296.65      286.19     13.30 o 
  -3   8  15       97.19       81.27      7.14 o 
  -2   8  15        4.61        2.98      1.95 o 
  -1   8  15       24.63       22.39      4.80 o 
   0   8  15        1.17        0.25      1.97 o 
   1   8  15       58.45       49.73      3.72 o 
   2   8  15        0.71       -1.38      1.38 o 
   3   8  15      261.19      243.21      8.19 o 
   4   8  15       13.92       17.92      3.94 o 
   5   8  15      145.39      169.94      9.85 o 
   6   8  15       19.46       23.89      4.93 o 
   7   8  15        3.16        2.22      3.69 o 
  -6   9  15        0.35       -3.45      3.45 o 
  -5   9  15        1.18        0.49      3.69 o 
  -4   9  15        0.46        0.49      3.45 o 
  -3   9  15      214.07      204.17     10.84 o 
  -2   9  15       26.54       24.88      4.68 o 
  -1   9  15        0.03       -2.09      2.09 o 
   0   9  15        0.59       -0.19      1.70 o 
   1   9  15       10.69        9.86      1.84 o 
   2   9  15       45.12       42.11      2.92 o 
   3   9  15      151.08      154.26      6.93 o 
   4   9  15      259.90      250.16      8.53 o 
   5   9  15       14.80       19.21      3.22 o 
   6   9  15        7.19       14.04      4.19 o 
  -6  10  15        7.66        0.99      3.94 o 
  -5  10  15        0.49        4.93      3.94 o 
  -4  10  15       59.78       70.44      6.90 o 
  -3  10  15       52.66       51.97      5.66 o 
  -2  10  15       84.14       86.20      7.14 o 
  -1  10  15       27.91       28.71      3.31 o 
   0  10  15        2.61        3.57      1.66 o 
   1  10  15       41.84       39.31      2.89 o 
   2  10  15       74.86       75.28      3.86 o 
   3  10  15       15.05       11.12      3.24 o 
   4  10  15       44.87       42.01      3.83 o 
   5  10  15        5.61        5.66      5.17 o 
   6  10  15        0.97       -2.96      2.96 o 
  -5  11  15       31.00       33.50      5.66 o 
  -4  11  15       53.38       62.56      6.65 o 
  -3  11  15        9.10       12.31      4.19 o 
  -2  11  15       72.68       87.68      7.14 o 
  -1  11  15       13.35       17.92      3.12 o 
   0  11  15        4.91        3.56      2.35 o 
   1  11  15       24.58       26.96      2.65 o 
   2  11  15       15.90       21.60      3.58 o 
   3  11  15       65.83       64.43      3.83 o 
   4  11  15       40.89       39.53      4.01 o 
   5  11  15        1.12       -2.09      2.09 o 
   6  11  15        1.90        1.97      3.45 o 
  -4  12  15       16.94       13.79      4.43 o 
  -3  12  15       32.56       18.72      4.43 o 
  -2  12  15       14.87       16.80      3.13 o 
  -1  12  15        0.89        1.45      2.35 o 
   0  12  15        0.01       -2.09      2.09 o 
   1  12  15       79.32       78.92      5.14 o 
   2  12  15       12.17       12.27      2.41 o 
   3  12  15       24.87       18.03      2.64 o 
   4  12  15       34.16       28.56      3.57 o 
   5  12  15        9.27       11.06      4.43 o 
  -4  13  15        4.69        1.50      2.83 o 
  -3  13  15       47.17       50.77      4.93 o 
  -2  13  15       21.52       29.53      5.17 o 
  -1  13  15       18.12       27.10      7.02 o 
   0  13  15        0.74        1.48      2.44 o 
   1  13  15        5.51       -0.78      2.35 o 
   2  13  15       39.55       41.40      8.25 o 
   3  13  15       19.67       26.23      5.05 o 
   4  13  15       19.03       24.03      3.48 o 
  -2  14  15       28.87       29.47      5.05 o 
  -1  14  15        0.83        1.29      2.42 o 
   0  14  15        2.35       -0.12      2.61 o 
   1  14  15        0.02       -3.47      4.43 o 
   2  14  15       19.22       18.67      3.64 o 
   3  14  15       34.19       38.50      5.42 o 
  -3  -6  16        3.64        0.00      3.45 o 
  -2  -6  16        1.87        2.96      3.45 o 
  -1  -6  16       95.94       92.36      7.39 o 
   0  -6  16        0.86       11.08      3.94 o 
   1  -6  16        4.12       -2.96      3.20 o 
   2  -6  16        5.18        4.26      2.77 o 
  -4  -5  16       42.99       41.62      7.39 o 
  -3  -5  16        1.44        1.72      3.20 o 
  -2  -5  16        0.03        2.71      3.20 o 
  -1  -5  16       49.86       43.84      5.42 o 
   0  -5  16        6.10        7.39      3.69 o 
   1  -5  16       43.70       42.19      3.99 o 
   2  -5  16        3.13        6.76      2.77 o 
   3  -5  16       18.44       14.77      3.82 o 
  -5  -4  16      123.85      146.79     11.82 o 
  -4  -4  16        0.04       -2.96      4.68 o 
  -3  -4  16        1.62        0.83      2.50 o 
  -2  -4  16        9.91       16.39      3.32 o 
  -1  -4  16       38.99       40.14      4.68 o 
   0  -4  16        0.01        1.48      2.24 o 
   1  -4  16       12.70       17.77      3.04 o 
   2  -4  16        0.19        3.35      3.08 o 
   3  -4  16        5.30        3.00      4.31 o 
   4  -4  16       32.24       38.42      5.17 o 
  -5  -3  16        0.03        2.71      5.42 o 
  -4  -3  16       10.41        0.25      4.93 o 
  -3  -3  16        4.80        7.14      5.17 o 
  -2  -3  16       19.26       28.51      3.32 o 
  -1  -3  16       11.63       14.50      2.23 o 
   0  -3  16       23.23       27.81      4.19 o 
   1  -3  16        8.56       13.08      2.66 o 
   2  -3  16       24.07       24.25      4.80 o 
   3  -3  16        0.91        0.62      2.26 o 
   4  -3  16        0.63       -1.48      2.96 o 
   5  -3  16       31.45       41.38      5.17 o 
  -6  -2  16        4.52        6.40      5.17 o 
  -5  -2  16      131.76      137.18     11.08 o 
  -4  -2  16        2.54        0.74      4.93 o 
  -3  -2  16        0.06       -2.22      4.19 o 
  -2  -2  16       10.10       12.78      2.17 o 
  -1  -2  16       36.92       35.99      2.77 o 
   0  -2  16       55.11       54.35      3.21 o 
   1  -2  16      123.65      119.62      5.37 o 
   2  -2  16       45.42       38.96      3.48 o 
   3  -2  16        0.87       -1.27      2.07 o 
   4  -2  16        6.38        7.14      3.45 o 
   5  -2  16       12.55       11.82      3.69 o 
  -6  -1  16        9.53        7.14      5.66 o 
  -5  -1  16       55.75       52.71      7.88 o 
  -4  -1  16        0.26        5.42      4.68 o 
  -3  -1  16        4.12        5.17      4.43 o 
  -2  -1  16       22.97       26.61      2.39 o 
  -1  -1  16      195.93      207.65      5.82 o 
   0  -1  16       48.70       45.94      4.10 o 
   1  -1  16      181.55      183.10      7.28 o 
   2  -1  16       14.82       16.16      2.61 o 
   3  -1  16        8.77        7.63      3.45 o 
   4  -1  16       27.76       25.86      4.43 o 
   5  -1  16        3.22        6.16      3.45 o 
   6  -1  16        0.11       -1.97      2.71 o 
  -6   0  16        0.24        0.00      5.17 o 
  -5   0  16       16.03       10.10      5.42 o 
  -4   0  16       26.59       29.80      6.16 o 
  -3   0  16        5.06        3.96      2.72 o 
  -2   0  16        4.32       -0.08      2.41 o 
  -1   0  16      736.92      707.37     18.76 o 
   0   0  16       14.54       16.27      2.09 o 
   1   0  16      642.79      624.35     11.73 o 
   2   0  16       40.99       49.01      5.17 o 
   3   0  16        0.82        1.48      2.71 o 
   4   0  16       27.10       31.03      4.43 o 
   5   0  16        5.82        5.17      3.45 o 
   6   0  16        0.53       -2.71      2.71 o 
  -7   1  16       14.83       15.52      5.91 o 
  -6   1  16        0.46        1.48      4.68 o 
  -5   1  16      175.00      232.99     13.79 o 
  -4   1  16      105.80      103.19      9.11 o 
  -3   1  16       17.22       17.40      3.13 o 
  -2   1  16       62.35       67.40      4.77 o 
  -1   1  16       17.24       24.09      5.17 o 
   0   1  16      349.50      352.07      7.59 o 
   1   1  16       69.99       72.51      4.69 o 
   2   1  16       39.77       41.42      4.19 o 
   3   1  16       31.79       36.94      4.68 o 
   4   1  16       44.64       50.00      5.42 o 
   5   1  16        4.37       -0.99      2.96 o 
   6   1  16        4.22        0.00      2.96 o 
  -7   2  16       42.89       46.06      7.39 o 
  -6   2  16        1.52        3.20      4.93 o 
  -5   2  16        0.17       -4.19      4.19 o 
  -4   2  16       27.99       29.80      5.91 o 
  -3   2  16        0.01       -2.02      2.27 o 
  -2   2  16       12.91        9.45      4.56 o 
  -1   2  16        9.18        6.14      3.45 o 
   0   2  16      589.66      558.06     13.90 o 
   1   2  16       17.38       18.92      2.95 o 
   2   2  16       82.89       75.66      5.79 o 
   3   2  16        3.70        7.88      3.20 o 
   4   2  16       21.67       23.64      4.19 o 
   5   2  16       83.67      118.22      7.88 o 
   6   2  16        0.16       -1.72      2.96 o 
   7   2  16        1.55        2.46      3.45 o 
  -7   3  16       21.74       16.99      6.16 o 
  -6   3  16       32.75       37.44      6.65 o 
  -5   3  16        1.75       -3.20      3.69 o 
  -4   3  16        6.09        7.63      4.43 o 
  -3   3  16        2.64        4.94      2.59 o 
  -2   3  16       30.86       27.95      3.43 o 
  -1   3  16      144.10      135.56      5.96 o 
   0   3  16      135.20      135.69      6.07 o 
   1   3  16       72.78       73.35      4.42 o 
   2   3  16       18.10       12.73      2.72 o 
   3   3  16        3.78        4.57      2.31 o 
   4   3  16       75.90       81.77      6.40 o 
   5   3  16        0.06       -2.46      2.46 o 
   6   3  16        3.85        2.46      3.20 o 
   7   3  16       33.07       36.20      5.42 o 
  -7   4  16        0.76       -1.48      4.68 o 
  -6   4  16      307.02      322.88     16.25 o 
  -5   4  16        2.79        4.19      4.43 o 
  -4   4  16       34.76       32.76      5.91 o 
  -3   4  16        6.04        6.74      2.54 o 
  -2   4  16        0.42        1.78      2.34 o 
  -1   4  16       29.36       24.08      3.08 o 
   0   4  16        5.97        6.47      2.36 o 
   1   4  16       29.99       30.00      3.19 o 
   2   4  16       31.67       31.45      3.19 o 
   3   4  16       12.05       10.96      2.66 o 
   4   4  16       72.20       75.61      6.65 o 
   5   4  16        6.12        5.17      3.45 o 
   6   4  16       19.63       19.46      4.19 o 
   7   4  16       12.26       11.58      3.69 o 
  -7   5  16        3.29        8.87      5.42 o 
  -6   5  16       60.08       49.01      7.14 o 
  -5   5  16       84.39       78.81      7.88 o 
  -4   5  16        4.48        5.17      4.19 o 
  -3   5  16       86.70       88.06      4.97 o 
  -2   5  16       13.96       13.84      2.64 o 
  -1   5  16       23.02       21.64      3.94 o 
   0   5  16       59.65       54.67      8.13 o 
   1   5  16       33.71       25.24      3.08 o 
   2   5  16        0.08       -1.89      1.89 o 
   3   5  16       10.97       12.38      7.14 o 
   4   5  16        6.53        3.20      3.20 o 
   5   5  16        0.83        2.96      2.96 o 
   6   5  16      224.83      242.59     12.07 o 
   7   5  16        1.71        3.94      3.45 o 
  -7   6  16        0.44       -1.48      4.19 o 
  -6   6  16       30.83       38.91      6.65 o 
  -5   6  16       86.76       92.36      8.37 o 
  -4   6  16       23.47       22.41      5.17 o 
  -3   6  16      166.76      169.26      6.51 o 
  -2   6  16       12.43       11.89      2.54 o 
  -1   6  16        9.20        9.59      2.54 o 
   0   6  16      471.04      432.57     19.70 o 
   1   6  16        5.02        6.52      1.83 o 
   2   6  16       32.39       26.97      3.45 o 
   3   6  16        0.76       -0.12      2.09 o 
   4   6  16       38.01       41.35      3.74 o 
   5   6  16       31.87       36.45      5.17 o 
   6   6  16        4.42        4.93      3.69 o 
   7   6  16        1.94        3.45      3.20 o 
  -6   7  16       16.14       19.21      5.42 o 
  -5   7  16       46.09       41.62      6.40 o 
  -4   7  16        0.05        0.99      3.69 o 
  -3   7  16        1.01        2.22      3.94 o 
  -2   7  16       49.03       45.75      3.67 o 
  -1   7  16        2.91        0.90      1.95 o 
   0   7  16      216.27      197.23     12.07 o 
   1   7  16        0.42        1.02      1.44 o 
   2   7  16       28.40       31.75      2.46 o 
   3   7  16      152.80      178.81      7.05 o 
   4   7  16        1.40       -1.48      1.92 o 
   5   7  16       90.89       84.97      7.14 o 
   6   7  16       11.44       14.78      4.19 o 
   7   7  16        0.11        0.74      3.45 o 
  -6   8  16       19.82       30.29      5.91 o 
  -5   8  16        0.68        3.20      4.19 o 
  -4   8  16        4.16        5.91      4.19 o 
  -3   8  16        1.54       -2.71      2.71 o 
  -2   8  16        6.26        9.11      3.94 o 
  -1   8  16       32.55       28.25      3.13 o 
   0   8  16       25.00       29.75      3.22 o 
   1   8  16       21.97       19.19      2.19 o 
   2   8  16       21.67       22.26      2.30 o 
   3   8  16        0.80       -0.32      2.00 o 
   4   8  16       10.31        7.51      2.44 o 
   5   8  16        3.85        5.17      3.45 o 
   6   8  16        6.34       10.59      4.19 o 
  -6   9  16       39.07       43.84      6.40 o 
  -5   9  16        8.69        4.68      4.19 o 
  -4   9  16        9.92        4.93      4.19 o 
  -3   9  16        3.86        0.00      3.20 o 
  -2   9  16        0.36       -1.48      2.96 o 
  -1   9  16       28.52       26.02      3.08 o 
   0   9  16       25.44       28.66      4.32 o 
   1   9  16        5.61        4.52      1.73 o 
   2   9  16        0.01       -1.44      1.44 o 
   3   9  16       16.48       16.13      2.96 o 
   4   9  16       25.89       31.46      3.66 o 
   5   9  16        0.00        0.74      3.20 o 
   6   9  16       33.82       40.88      5.91 o 
  -5  10  16       17.99       12.31      4.68 o 
  -4  10  16       33.98       43.59      6.16 o 
  -3  10  16        8.38        9.36      4.19 o 
  -2  10  16        0.75        0.49      3.20 o 
  -1  10  16       15.58       17.49      4.43 o 
   0  10  16       18.86       19.83      2.28 o 
   1  10  16       14.71       19.60      2.39 o 
   2  10  16       12.49       11.22      2.35 o 
   3  10  16       25.31       23.74      3.22 o 
   4  10  16        6.80       10.47      2.79 o 
   5  10  16        3.06        1.23      3.20 o 
   6  10  16       26.88       36.94      5.66 o 
  -5  11  16       28.26       18.47      5.17 o 
  -4  11  16       58.94       70.44      7.39 o 
  -3  11  16        0.22        1.72      3.45 o 
  -2  11  16       63.19       58.62      6.40 o 
  -1  11  16        0.16       -0.99      2.46 o 
   0  11  16       57.36       65.49     14.65 o 
   1  11  16       18.72       23.42      3.48 o 
   2  11  16       42.25       38.91      3.12 o 
   3  11  16        2.01        0.85      2.34 o 
   4  11  16       10.87        9.82      6.90 o 
   5  11  16       37.86       34.97      5.42 o 
  -4  12  16       24.84       21.18      5.17 o 
  -3  12  16      147.70      167.48     10.34 o 
  -2  12  16       18.00       11.82      3.04 o 
  -1  12  16        2.49        4.83      3.32 o 
   0  12  16       40.11       63.67      4.88 o 
   1  12  16        4.51        3.02      2.59 o 
   2  12  16       43.94       46.17      5.83 o 
   3  12  16      183.13      192.45      6.62 o 
   4  12  16       55.57       57.06      4.69 o 
  -3  13  16       15.51       22.51      3.66 o 
  -2  13  16       55.82       50.64      4.79 o 
  -1  13  16       18.75       29.55      3.92 o 
   0  13  16       13.95       18.89      3.47 o 
   1  13  16        3.53       11.47      3.12 o 
   2  13  16       13.33        7.44      3.04 o 
   3  13  16        3.18        4.26      2.96 o 
  -1  14  16       10.31       18.12      3.94 o 
   0  14  16        2.65       -0.30      2.42 o 
   1  14  16        4.03        3.57      2.79 o 
   2  14  16       52.51       50.15      6.28 o 
  -3  -5  17        1.11       -2.46      2.96 o 
  -2  -5  17       36.18       42.36      5.17 o 
  -1  -5  17       40.71       41.62      5.17 o 
   0  -5  17        0.97        1.72      3.45 o 
   1  -5  17      139.16      166.66      7.13 o 
   2  -5  17       34.54       34.85      3.92 o 
  -4  -4  17        3.95       -1.72      4.93 o 
  -3  -4  17        0.21        0.74      2.96 o 
  -2  -4  17        1.69        2.71      2.96 o 
  -1  -4  17       15.56       16.25      3.94 o 
   0  -4  17        1.15       -2.13      2.13 o 
   1  -4  17        2.25        3.11      2.71 o 
   2  -4  17        2.25        0.25      2.44 o 
   3  -4  17        0.23        1.11      2.44 o 
  -5  -3  17       27.31       20.93      6.65 o 
  -4  -3  17        1.86       -1.48      4.43 o 
  -3  -3  17        0.63        3.45      4.68 o 
  -2  -3  17        2.26        2.17      2.71 o 
  -1  -3  17       17.03       24.30      3.08 o 
   0  -3  17        0.01        1.53      2.31 o 
   1  -3  17       97.30      114.81      5.61 o 
   2  -3  17        0.18        1.69      2.35 o 
   3  -3  17        6.33        4.99      2.59 o 
   4  -3  17        5.50        4.68      3.69 o 
  -5  -2  17       18.43       20.93      6.40 o 
  -4  -2  17        0.00        6.16      5.17 o 
  -3  -2  17        0.02       -2.46      4.93 o 
  -2  -2  17       35.09       30.43      3.96 o 
  -1  -2  17       52.47       61.60      3.90 o 
   0  -2  17        3.53        5.21      2.24 o 
   1  -2  17      269.76      288.46     10.47 o 
   2  -2  17        0.72       -0.02      2.17 o 
   3  -2  17        1.88        2.71      3.20 o 
   4  -2  17        0.23       -1.97      2.96 o 
   5  -2  17       73.49       85.95      7.14 o 
  -6  -1  17       24.82       34.48      7.63 o 
  -5  -1  17       42.74       44.09      7.63 o 
  -4  -1  17      121.59      128.32     10.59 o 
  -3  -1  17        2.50        2.71      4.68 o 
  -2  -1  17        0.16       -2.58      7.02 o 
  -1  -1  17        1.50        1.01      1.82 o 
   0  -1  17       48.39       45.61      3.61 o 
   1  -1  17       32.76       37.68      4.31 o 
   2  -1  17       31.07       43.88      3.64 o 
   3  -1  17        0.23       -1.23      2.96 o 
   4  -1  17        0.95       -0.99      2.96 o 
   5  -1  17       19.79       19.70      4.19 o 
  -6   0  17       13.39       18.96      6.40 o 
  -5   0  17        0.05       -2.96      4.93 o 
  -4   0  17       10.73       10.84      5.42 o 
  -3   0  17        0.57        5.42      4.93 o 
  -2   0  17       49.73       63.08      4.84 o 
  -1   0  17      252.15      230.43     19.58 o 
   0   0  17        0.09        1.68      1.77 o 
   1   0  17       18.37       14.27      2.24 o 
   2   0  17       63.14       66.25      5.91 o 
   3   0  17        0.00        3.45      2.96 o 
   4   0  17      116.65      130.04      8.37 o 
   5   0  17        9.01        6.90      3.69 o 
   6   0  17        6.16        2.22      3.20 o 
  -6   1  17        3.43        2.22      5.42 o 
  -5   1  17       49.55       78.81      8.87 o 
  -4   1  17       37.60       47.04      7.39 o 
  -3   1  17       12.67       14.28      5.54 o 
  -2   1  17       82.61       74.48      7.02 o 
  -1   1  17       23.40       35.54      3.72 o 
   0   1  17        6.60        8.17      2.84 o 
   1   1  17       13.39       24.25      7.02 o 
   2   1  17        8.81        8.37      3.45 o 
   3   1  17        5.48        8.87      3.45 o 
   4   1  17       10.55       10.59      3.69 o 
   5   1  17       28.20       30.29      4.68 o 
   6   1  17        2.58        5.42      3.45 o 
  -6   2  17       17.33        6.40      5.42 o 
  -5   2  17       17.45       16.01      5.91 o 
  -4   2  17        1.38       -3.20      4.43 o 
  -3   2  17       64.99       71.04      6.28 o 
  -2   2  17       41.91       42.94      4.08 o 
  -1   2  17        1.77        0.85      3.32 o 
   0   2  17        5.06        5.53      3.20 o 
   1   2  17       68.47       67.24      4.49 o 
   2   2  17        3.79        4.86      2.42 o 
   3   2  17       19.88       20.69      4.19 o 
   4   2  17        7.14        8.37      3.45 o 
   5   2  17      194.90      204.67     10.59 o 
   6   2  17        1.27        1.97      3.45 o 
  -6   3  17      160.46      165.01     11.82 o 
  -5   3  17       22.26       29.31      6.40 o 
  -4   3  17       17.71       20.44      5.42 o 
  -3   3  17        4.85        6.40      4.06 o 
  -2   3  17        1.83        1.13      3.82 o 
  -1   3  17        2.36       -0.54      2.12 o 
   0   3  17        9.41        5.62      2.66 o 
   1   3  17        4.52        5.16      2.54 o 
   2   3  17       38.27       37.85      3.64 o 
   3   3  17       27.34       31.77      4.68 o 
   4   3  17        9.33        6.90      3.45 o 
   5   3  17        0.41       -0.25      2.96 o 
   6   3  17       39.09       52.21      6.16 o 
  -6   4  17       33.48       26.11      6.65 o 
  -5   4  17       14.13       14.78      5.42 o 
  -4   4  17       67.07       60.09      7.14 o 
  -3   4  17        4.27        3.65      2.46 o 
  -2   4  17       35.66       31.03      3.49 o 
  -1   4  17        3.69        0.27      2.18 o 
   0   4  17        9.87       10.13      2.72 o 
   1   4  17       60.74       44.22      3.78 o 
   2   4  17       61.51       67.09      4.44 o 
   3   4  17        8.21        9.16      2.59 o 
   4   4  17       65.20       70.44      6.16 o 
   5   4  17       37.28       41.38      5.42 o 
   6   4  17      127.13      131.27      8.62 o 
  -6   5  17        5.79       -1.72      4.43 o 
  -5   5  17       10.97       12.56      5.42 o 
  -4   5  17       38.19       42.85      6.40 o 
  -3   5  17       42.56       51.27      4.02 o 
  -2   5  17       13.53        8.23      3.82 o 
  -1   5  17       62.41       56.89      6.53 o 
   0   5  17       16.11       18.08      3.01 o 
   1   5  17        3.23        4.56      3.57 o 
   2   5  17        0.48       -1.36      2.07 o 
   3   5  17       44.92       48.15      4.19 o 
   4   5  17        2.59        8.13      3.69 o 
   5   5  17       14.82       13.05      3.94 o 
   6   5  17       91.23       72.65      7.14 o 
  -6   6  17        2.43       -4.43      4.68 o 
  -5   6  17       14.01       16.50      5.42 o 
  -4   6  17        0.59       -3.20      3.20 o 
  -3   6  17       23.21       11.58      4.68 o 
  -2   6  17       26.90       31.11      3.45 o 
  -1   6  17       21.33       21.16      3.13 o 
   0   6  17        8.30        6.96      2.41 o 
   1   6  17        5.40        5.48      1.65 o 
   2   6  17       43.61       34.29      3.47 o 
   3   6  17        1.11       -3.45      3.45 o 
   4   6  17       14.21       12.07      3.69 o 
   5   6  17        0.74        0.00      2.96 o 
   6   6  17        9.18       16.01      4.43 o 
  -6   7  17       44.47       42.36      6.90 o 
  -5   7  17       22.67       23.89      5.66 o 
  -4   7  17       45.13       60.09      7.14 o 
  -3   7  17        2.49        7.88      4.43 o 
  -2   7  17        1.90        0.74      3.08 o 
  -1   7  17        2.98        1.97      2.31 o 
   0   7  17        4.31        3.50      2.34 o 
   1   7  17        0.99       -0.25      1.46 o 
   2   7  17        8.55       11.17      2.83 o 
   3   7  17       66.88       71.23      4.93 o 
   4   7  17       25.20       31.52      5.17 o 
   5   7  17        0.02        6.90      3.69 o 
   6   7  17       23.42       26.60      4.93 o 
  -6   8  17        1.14        1.23      4.43 o 
  -5   8  17        4.77        1.72      4.43 o 
  -4   8  17       30.50       34.48      5.91 o 
  -3   8  17       44.28       41.87      6.16 o 
  -2   8  17        4.51        0.25      3.69 o 
  -1   8  17        8.83        9.79      2.54 o 
   0   8  17        2.07        2.42      2.18 o 
   1   8  17        2.30        0.70      1.58 o 
   2   8  17        3.86       -0.11      2.17 o 
   3   8  17       17.71       15.83      5.79 o 
   4   8  17       48.02       53.24      4.68 o 
   5   8  17        2.79        1.23      3.20 o 
   6   8  17       27.37       23.15      5.17 o 
  -5   9  17        5.58        4.68      4.68 o 
  -4   9  17        0.10       -3.45      3.45 o 
  -3   9  17      102.17      112.06      8.87 o 
  -2   9  17        7.47        1.23      3.69 o 
  -1   9  17        0.06       -2.71      2.71 o 
   0   9  17        0.49       -0.51      2.67 o 
   1   9  17       23.39       23.73      2.50 o 
   2   9  17        4.56        3.35      3.08 o 
   3   9  17        4.46        3.75      2.31 o 
   4   9  17       33.62       28.23      4.31 o 
   5   9  17        0.18       -2.96      2.96 o 
   6   9  17       13.50       22.90      5.17 o 
  -5  10  17        0.09       -3.69      3.69 o 
  -4  10  17        8.47       12.07      4.93 o 
  -3  10  17        2.05        1.48      3.69 o 
  -2  10  17       42.50       62.56      6.90 o 
  -1  10  17       11.52        6.65      4.19 o 
   0  10  17        0.79        0.19      1.61 o 
   1  10  17        2.71        0.48      1.69 o 
   2  10  17        3.21        2.85      1.93 o 
   3  10  17      173.85      164.56     11.21 o 
   4  10  17        7.33        3.23      2.52 o 
   5  10  17       12.41       18.47      4.93 o 
  -4  11  17       80.04       67.98      7.63 o 
  -3  11  17      251.51      257.62     13.55 o 
  -2  11  17       41.55       55.17      6.40 o 
  -1  11  17        3.82        7.12      4.56 o 
   0  11  17        7.98        7.07      2.70 o 
   1  11  17        0.59        1.47      1.76 o 
   2  11  17       50.88       59.76      3.74 o 
   3  11  17      146.94      151.13      6.96 o 
   4  11  17        0.10       -1.25      2.17 o 
   5  11  17       29.58       35.22      5.91 o 
  -3  12  17        0.53       -1.72      3.69 o 
  -2  12  17        1.92        4.19      2.77 o 
  -1  12  17       23.02       30.53      5.79 o 
   0  12  17        0.33        0.74      2.26 o 
   1  12  17        9.65       13.55      3.12 o 
   2  12  17        2.41        3.01      2.70 o 
   3  12  17        0.04        2.17      2.48 o 
   4  12  17        8.07        6.68      2.70 o 
  -2  13  17       66.34       62.91      5.14 o 
  -1  13  17       14.15       10.11      3.01 o 
   0  13  17        0.64       -2.35      2.35 o 
   1  13  17       28.51       36.35      4.35 o 
   2  13  17      141.41      155.32      8.00 o 
   3  13  17       38.16       35.96      6.16 o 
  -1  -4  18       28.68       39.16      5.17 o 
   0  -4  18        0.55        0.42      2.35 o 
   1  -4  18        4.55        5.26      2.72 o 
   2  -4  18       43.52       48.30      4.35 o 
  -3  -3  18       17.52       24.88      6.40 o 
  -1  -3  18       69.32       66.99      7.14 o 
   0  -3  18       22.56       26.23      3.43 o 
   1  -3  18        1.12       -3.83      6.03 o 
   2  -3  18       20.22       23.89      3.48 o 
   3  -3  18        0.09       -1.54      2.35 o 
  -4  -2  18        0.61       -4.19      4.19 o 
  -3  -2  18       34.60       35.47      6.90 o 
  -2  -2  18        0.20       -0.49      4.68 o 
  -1  -2  18       56.53       44.09      6.16 o 
   0  -2  18       29.19       33.99      5.66 o 
   1  -2  18       94.35       90.50      5.12 o 
   2  -2  18        2.76        5.30      2.61 o 
   3  -2  18        0.65       -1.72      3.45 o 
   4  -2  18        2.50        9.36      3.94 o 
  -5  -1  18       28.62       20.20      6.90 o 
  -4  -1  18        4.96        2.96      5.17 o 
  -3  -1  18       56.50       52.71      7.63 o 
  -2  -1  18        8.01       11.32      3.54 o 
  -1  -1  18      179.24      199.75      8.31 o 
   0  -1  18      133.58      120.68      8.62 o 
   1  -1  18       30.67       23.89      4.68 o 
   2  -1  18       30.41       28.32      4.93 o 
   3  -1  18       35.06       30.05      5.17 o 
   4  -1  18        1.63       -0.49      3.45 o 
  -5   0  18        0.84        3.69      5.42 o 
  -4   0  18       26.39       42.61      7.39 o 
  -3   0  18       39.65       52.21      7.39 o 
  -2   0  18        0.47        6.59      3.82 o 
  -1   0  18       99.56      122.28      6.59 o 
   0   0  18      604.14      588.40     15.31 o 
   1   0  18       10.82       11.08      4.19 o 
   2   0  18        0.73        2.22      3.45 o 
   3   0  18       27.90       35.71      4.93 o 
   4   0  18       12.94       16.25      4.19 o 
   5   0  18       12.79       18.72      4.43 o 
  -5   1  18       18.08       18.72      6.40 o 
  -4   1  18       19.82       25.37      6.40 o 
  -3   1  18       16.55       15.29      3.55 o 
  -2   1  18       78.12       88.28      6.03 o 
  -1   1  18       68.95       69.60     11.21 o 
   0   1  18       14.95        9.89      4.19 o 
   1   1  18      167.87      154.83      6.84 o 
   2   1  18        3.29        0.49      2.96 o 
   3   1  18       25.60       30.79      4.68 o 
   4   1  18        9.88       10.84      3.94 o 
   5   1  18       16.73       14.28      4.19 o 
  -6   2  18       13.46        3.94      5.17 o 
  -5   2  18       78.58       66.25      8.37 o 
  -4   2  18        4.44        8.13      5.42 o 
  -3   2  18        0.68       -2.27      2.27 o 
  -2   2  18        2.41       -1.53      2.60 o 
  -1   2  18        7.73        9.29      5.54 o 
   0   2  18       11.11        5.44      2.84 o 
   1   2  18        7.00        8.39      2.78 o 
   2   2  18       94.83       90.63      7.14 o 
   3   2  18        0.37        0.49      3.20 o 
   4   2  18       41.00       40.88      5.17 o 
   5   2  18        2.19       -2.46      3.20 o 
  -6   3  18       26.58       10.34      5.91 o 
  -5   3  18       21.15       10.84      5.42 o 
  -4   3  18       38.45       40.39      6.90 o 
  -3   3  18       39.22       38.40      4.14 o 
  -2   3  18        0.19        1.24      2.54 o 
  -1   3  18        4.51        3.69      2.72 o 
   0   3  18       40.78       49.72      6.28 o 
   1   3  18        1.53       -2.34      2.34 o 
   2   3  18       11.50       14.90      3.01 o 
   3   3  18        2.09        2.71      2.96 o 
   4   3  18       52.41       51.72      5.66 o 
   5   3  18        4.61       -0.99      3.20 o 
   6   3  18       82.53       84.72      7.63 o 
  -6   4  18        7.40        9.85      5.42 o 
  -5   4  18      104.07       88.91      9.11 o 
  -4   4  18       43.00       43.59      6.90 o 
  -3   4  18        2.30        1.28      2.46 o 
  -2   4  18       23.34       28.48      3.69 o 
  -1   4  18       43.69       41.08      4.93 o 
   0   4  18        3.48        2.17      2.46 o 
   1   4  18       46.76       38.06      3.85 o 
   2   4  18       13.08       16.08      4.43 o 
   3   4  18       76.82       91.37      7.39 o 
   4   4  18       10.04       14.78      4.19 o 
   5   4  18       12.57       13.05      4.19 o 
   6   4  18        8.41        2.46      3.20 o 
  -6   5  18        2.63        6.65      5.42 o 
  -5   5  18        0.34        3.94      5.17 o 
  -4   5  18       28.18       19.21      5.91 o 
  -3   5  18       20.19       22.90      5.66 o 
  -2   5  18       41.69       40.23      6.40 o 
  -1   5  18       26.63       29.39      4.93 o 
   0   5  18       15.50       17.86      6.40 o 
   1   5  18        0.09       -2.00      2.00 o 
   2   5  18       20.68       21.14      3.82 o 
   3   5  18        0.40        0.87      3.45 o 
   4   5  18        0.02       -0.74      2.96 o 
   5   5  18       69.57       69.21      6.90 o 
   6   5  18        3.85       10.34      4.19 o 
  -6   6  18       12.12        5.91      5.17 o 
  -5   6  18        1.11       -0.49      4.68 o 
  -4   6  18       44.73       55.41      7.14 o 
  -3   6  18       25.55       28.32      6.16 o 
  -2   6  18        1.12        2.27      2.46 o 
  -1   6  18      186.21      168.37      7.01 o 
   0   6  18       60.94       49.32      4.14 o 
   1   6  18      222.29      200.25      9.48 o 
   2   6  18        4.79        3.88      2.48 o 
   3   6  18       52.52       57.76      4.34 o 
   4   6  18       81.03       81.77      7.14 o 
   5   6  18        0.00       -1.72      3.20 o 
   6   6  18        6.69        5.42      3.69 o 
  -5   7  18        0.98        1.72      4.19 o 
  -4   7  18        3.81       11.58      5.17 o 
  -3   7  18       12.88        6.16      4.93 o 
  -2   7  18        4.63       -3.45      3.45 o 
  -1   7  18       21.86       28.51      3.69 o 
   0   7  18        0.11       -2.17      2.17 o 
   1   7  18       19.98       22.82      3.19 o 
   2   7  18        1.60       -0.78      2.35 o 
   3   7  18        5.64        1.94      2.48 o 
   4   7  18        0.38        3.20      3.20 o 
   5   7  18        0.86        1.23      3.45 o 
  -5   8  18        2.95       -2.71      4.19 o 
  -4   8  18        6.45       11.82      5.17 o 
  -3   8  18       53.50       45.32      6.65 o 
  -2   8  18        1.37        4.43      4.19 o 
  -1   8  18        9.72       11.44      2.83 o 
   0   8  18       25.18       25.68      3.45 o 
   1   8  18        0.05       -2.07      2.07 o 
   2   8  18        3.33        2.06      2.18 o 
   3   8  18       23.20       23.25      3.48 o 
   4   8  18       24.19       31.28      5.17 o 
   5   8  18        1.39        2.71      3.69 o 
  -5   9  18        0.48       -3.69      3.69 o 
  -4   9  18        5.21       -2.46      4.19 o 
  -3   9  18       57.12       59.60      7.14 o 
  -2   9  18        5.27       -2.46      3.69 o 
  -1   9  18        6.81       -1.23      3.69 o 
   0   9  18       71.92       65.67      3.63 o 
   1   9  18       24.02       27.15      2.70 o 
   2   9  18        0.22       -2.96      2.96 o 
   3   9  18        3.17        3.43      6.53 o 
   4   9  18        0.73       -1.23      2.96 o 
   5   9  18       12.06        6.40      4.19 o 
  -4  10  18       22.35       16.75      5.17 o 
  -3  10  18       16.84       20.20      5.66 o 
  -2  10  18       13.55       14.04      4.93 o 
  -1  10  18       12.57       18.92      3.25 o 
   0  10  18       11.71       14.54      5.54 o 
   1  10  18       21.17       35.07      2.92 o 
   2  10  18       41.55       54.39      4.93 o 
   3  10  18        8.01        6.59      2.70 o 
   4  10  18        0.77        2.77      2.71 o 
  -3  11  18        3.62        4.93      4.68 o 
  -2  11  18       36.21       48.27      6.90 o 
  -1  11  18        0.99        2.54      2.54 o 
   0  11  18        5.36        3.13      2.35 o 
   1  11  18        0.00       -1.00      2.83 o 
   2  11  18       80.46       91.16      5.54 o 
   3  11  18        8.78        9.84      3.01 o 
   4  11  18       40.64       38.15      8.00 o 
  -2  12  18       52.64       62.96      5.14 o 
  -1  12  18        0.20        1.72      2.61 o 
   0  12  18       11.77        5.26      2.77 o 
   1  12  18       21.40       16.69      6.28 o 
   2  12  18      107.75      150.73     10.84 o 
   3  12  18        0.99        1.12      2.71 o 
  -1  13  18        0.01        1.35      2.61 o 
   0  13  18        0.38        1.35      2.61 o 
   1  13  18        3.07       -0.20      2.70 o 
   0  -3  19        2.78        4.19      4.19 o 
   1  -3  19       17.52       34.23      5.66 o 
  -3  -2  19        0.62       -0.99      4.93 o 
  -1  -2  19      124.24      119.70      9.11 o 
   0  -2  19        2.39        6.16      3.94 o 
   1  -2  19      120.94      148.27      9.85 o 
   2  -2  19      172.32      195.06     11.08 o 
   3  -2  19       34.88       33.74      5.42 o 
  -4  -1  19        2.45        7.88      5.42 o 
  -3  -1  19        6.86        4.93      5.42 o 
  -2  -1  19       56.30       51.84      4.91 o 
  -1  -1  19        3.39        9.85      4.68 o 
   0  -1  19        8.33        5.91      3.94 o 
   1  -1  19       33.57       33.50      5.66 o 
   2  -1  19       49.31       32.51      5.17 o 
   3  -1  19        3.32        4.93      3.69 o 
  -4   0  19       24.73       22.90      6.65 o 
  -3   0  19        1.22       -4.68      4.68 o 
  -2   0  19       15.80       17.62      3.67 o 
  -1   0  19      140.78      157.60      7.61 o 
   0   0  19        1.67       -0.99      3.20 o 
   1   0  19      185.11      203.19     11.08 o 
   2   0  19        6.39        4.43      3.69 o 
   3   0  19       22.29       23.15      4.68 o 
   4   0  19        0.08       -2.22      2.96 o 
  -5   1  19        7.50        6.65      5.66 o 
  -4   1  19       26.58       33.99      7.39 o 
  -3   1  19        0.06        1.83      2.82 o 
  -2   1  19        6.84        1.60      2.72 o 
  -1   1  19        1.98       -2.12      2.64 o 
   0   1  19       11.60        8.95      3.19 o 
   1   1  19       76.00       94.82      7.63 o 
   2   1  19       18.45       26.60      4.93 o 
   3   1  19        0.82        2.96      3.69 o 
   4   1  19       34.15       44.82      5.66 o 
  -5   2  19       11.77       12.07      6.16 o 
  -4   2  19        5.07        5.17      5.66 o 
  -3   2  19        8.73        8.42      8.87 o 
  -2   2  19        0.00       -1.31      2.54 o 
  -1   2  19        0.43       -1.16      4.31 o 
   0   2  19       13.44       13.52      3.37 o 
   1   2  19        5.24        5.87      2.90 o 
   2   2  19       55.37       63.54      6.40 o 
   3   2  19        8.72        8.37      3.69 o 
   4   2  19       22.60       26.11      4.93 o 
   5   2  19        0.43       -0.49      3.20 o 
  -5   3  19       17.71        8.13      5.66 o 
  -4   3  19        3.02       -4.68      4.68 o 
  -3   3  19        0.54        0.56      2.90 o 
  -2   3  19       18.47       25.89      3.67 o 
  -1   3  19        3.28        0.10      2.46 o 
   0   3  19        2.05        2.13      2.66 o 
   1   3  19        0.10       -1.73      2.42 o 
   2   3  19        3.35        5.17      3.45 o 
   3   3  19        2.10        2.22      3.45 o 
   4   3  19       18.02       16.25      4.43 o 
   5   3  19        0.76       -0.99      3.20 o 
  -5   4  19        3.86       -4.43      4.43 o 
  -4   4  19       75.73       85.22      9.11 o 
  -3   4  19        5.19        0.99      4.93 o 
  -2   4  19      133.69      139.45     11.70 o 
  -1   4  19        1.99        1.13      2.46 o 
   0   4  19        0.22        0.42      2.41 o 
   1   4  19        3.97       -0.66      2.54 o 
   2   4  19       25.82       27.07      8.25 o 
   3   4  19        0.91        2.22      3.45 o 
   4   4  19       42.16       40.14      5.66 o 
   5   4  19       42.66       39.41      5.66 o 
  -5   5  19        0.51       -4.19      4.43 o 
  -4   5  19       27.65       33.00      6.90 o 
  -3   5  19       34.04       35.71      6.65 o 
  -2   5  19        1.55       -1.17      2.96 o 
  -1   5  19        4.73        0.82      2.54 o 
   0   5  19        0.16        0.11      2.27 o 
   1   5  19       14.02        9.17      3.08 o 
   2   5  19       55.48       64.33      4.73 o 
   3   5  19       15.53       22.17      4.68 o 
   4   5  19       33.47       37.19      5.42 o 
   5   5  19       20.08       14.53      4.43 o 
  -5   6  19       17.45        9.61      5.17 o 
  -4   6  19        0.78        0.99      4.43 o 
  -3   6  19      103.98      114.03      9.61 o 
  -2   6  19        4.96       12.24      3.05 o 
  -1   6  19        9.73        6.63      2.68 o 
   0   6  19        9.58        8.13      3.20 o 
   1   6  19        5.64        4.94      2.72 o 
   2   6  19        1.87        1.44      2.59 o 
   3   6  19        0.20       -2.22      2.96 o 
   4   6  19        1.31        1.23      3.45 o 
   5   6  19       10.99       13.30      4.19 o 
  -5   7  19        1.37        5.42      5.17 o 
  -4   7  19       54.52       50.49      7.63 o 
  -3   7  19        5.37        4.68      4.68 o 
  -2   7  19        5.78        2.46      4.19 o 
  -1   7  19        2.41        7.53      2.78 o 
   0   7  19        5.25        6.07      2.83 o 
   1   7  19        0.57       -1.16      2.18 o 
   2   7  19       30.45       41.93      8.74 o 
   3   7  19      116.32      116.00      6.07 o 
   4   7  19       28.08       20.69      4.93 o 
   5   7  19        9.32        6.16      3.69 o 
  -4   8  19        4.62        2.96      4.43 o 
  -3   8  19       32.64       32.26      6.65 o 
  -2   8  19        2.63       -3.45      3.45 o 
  -1   8  19       30.40       27.34      5.91 o 
   0   8  19        2.01        0.99      1.86 o 
   1   8  19        0.54        2.76      3.45 o 
   2   8  19        0.03       -1.97      2.31 o 
   3   8  19       43.24       41.43      4.24 o 
   4   8  19        0.87        1.72      3.45 o 
   5   8  19        0.28       -2.46      3.45 o 
  -4   9  19       10.18       11.08      5.42 o 
  -3   9  19       36.19       39.41      6.90 o 
  -2   9  19        3.60        7.39      4.68 o 
  -1   9  19       39.82       47.53      6.90 o 
   0   9  19        3.10       -0.03      1.78 o 
   1   9  19        0.11       -2.00      2.00 o 
   2   9  19       27.74       35.46      3.96 o 
   3   9  19        9.12        7.19      2.90 o 
   4   9  19        1.22       -2.71      2.96 o 
  -3  10  19       48.55       62.06      7.63 o 
  -2  10  19        6.73       14.04      4.93 o 
  -1  10  19       58.09       81.20     10.59 o 
   0  10  19       11.60       16.89      3.13 o 
   1  10  19       56.40       65.05      4.87 o 
   2  10  19        2.15       -0.20      2.48 o 
   3  10  19        6.37        2.61      2.59 o 
   4  10  19       24.98       29.55      5.42 o 
  -2  11  19      133.68      195.80     12.07 o 
  -1  11  19        0.38        1.48      3.57 o 
   0  11  19        0.91        4.58      2.60 o 
   1  11  19        0.08        0.25      3.94 o 
   2  11  19       47.51       58.06     10.34 o 
   3  11  19        4.61        6.35      2.70 o 
  -1  12  19        0.91        4.16      2.77 o 
   0  12  19        0.04       -0.62      2.35 o 
   1  12  19       43.94       44.09      6.65 o 
   2  12  19       45.73       69.21      7.63 o 
   0  -2  20        4.59       -1.23      3.45 o 
  -2  -1  20       26.44       26.35      5.66 o 
  -1  -1  20        0.60       -2.46      3.94 o 
   0  -1  20        7.84        6.16      4.19 o 
   1  -1  20       49.28       44.33      6.16 o 
   2  -1  20        0.01        1.72      3.69 o 
  -3   0  20       33.43       38.42      7.63 o 
  -2   0  20        4.31        4.31      3.13 o 
  -1   0  20      181.74      209.10     12.07 o 
   0   0  20        9.36       13.79      4.68 o 
   1   0  20       33.43       31.77      5.42 o 
   2   0  20        7.82        9.85      4.43 o 
   3   0  20        0.23       -2.96      3.20 o 
  -4   1  20        0.20       -0.49      4.68 o 
  -3   1  20        2.26        2.59      3.01 o 
  -2   1  20       78.54       99.89      6.56 o 
  -1   1  20        0.24        0.25      2.96 o 
   0   1  20       28.42       28.08      5.42 o 
   1   1  20       15.29       17.98      4.68 o 
   2   1  20       62.86       64.77      6.90 o 
   3   1  20       25.64       25.12      5.17 o 
  -4   2  20        9.73        3.20      5.66 o 
  -3   2  20        3.72        2.76      3.05 o 
  -2   2  20        0.94        2.52      3.13 o 
  -1   2  20        1.05        3.39      3.08 o 
   0   2  20       54.25       57.89      4.97 o 
   1   2  20       10.13        9.61      3.94 o 
   2   2  20       15.86       22.66      4.93 o 
   3   2  20        9.58        6.40      4.19 o 
   4   2  20        0.04       -1.97      3.20 o 
  -4   3  20        0.34        4.93      5.66 o 
  -3   3  20        6.89        7.39      5.66 o 
  -2   3  20       66.50       77.55      5.61 o 
  -1   3  20       46.63       51.96      4.73 o 
   0   3  20       34.71       39.95      4.44 o 
   1   3  20       15.24       12.07      4.19 o 
   2   3  20       33.22       33.74      5.42 o 
   3   3  20        0.47        2.71      3.45 o 
   4   3  20       17.77       12.07      4.43 o 
  -4   4  20        2.05        5.66      5.42 o 
  -3   4  20       27.13       29.55      7.14 o 
  -2   4  20       77.13       97.82      6.09 o 
  -1   4  20       41.82       48.45      4.62 o 
   0   4  20        0.40       -3.17      3.69 o 
   1   4  20       16.93       19.63      5.54 o 
   2   4  20        9.02        8.37      3.94 o 
   3   4  20        9.55       14.53      4.19 o 
   4   4  20        0.45       -3.20      3.20 o 
  -4   5  20        0.70       -4.43      4.43 o 
  -3   5  20        9.16        8.62      5.42 o 
  -2   5  20       37.07       37.38      4.26 o 
  -1   5  20        7.15        6.60      3.94 o 
   0   5  20        5.18        1.32      2.72 o 
   1   5  20       29.83       34.58      4.07 o 
   2   5  20      154.48      155.90     10.10 o 
   3   5  20        1.84       -1.72      3.20 o 
   4   5  20        0.43        3.94      3.69 o 
  -4   6  20       30.23       28.82      6.65 o 
  -3   6  20       28.22       33.50      7.14 o 
  -2   6  20        2.38        7.63      5.17 o 
  -1   6  20        0.10       -2.31      2.31 o 
   0   6  20        4.61        1.83      2.68 o 
   1   6  20        6.85        8.15      3.08 o 
   2   6  20        0.00       -2.46      2.46 o 
   3   6  20        5.56        8.87      4.19 o 
   4   6  20       13.11       18.47      4.93 o 
  -4   7  20       27.72       51.23      7.88 o 
  -3   7  20        0.02       -4.19      4.19 o 
  -2   7  20        0.46        3.69      4.68 o 
  -1   7  20        1.13       -2.60      2.60 o 
   0   7  20        7.67        7.28      4.19 o 
   1   7  20        0.64        0.25      2.66 o 
   2   7  20        3.64        0.48      2.54 o 
   3   7  20       62.83       70.68      7.14 o 
   4   7  20        7.80        2.71      3.69 o 
  -3   8  20        1.59       -4.68      4.68 o 
  -2   8  20        1.02        0.74      4.68 o 
  -1   8  20        1.87       -3.20      4.43 o 
   0   8  20       42.48       37.19      4.14 o 
   1   8  20        0.31       -2.31      2.31 o 
   2   8  20        1.27       -2.24      2.24 o 
   3   8  20        3.08       -0.99      3.20 o 
   4   8  20        8.83       16.25      4.68 o 
  -3   9  20        9.91       12.07      5.66 o 
  -2   9  20        2.29       -2.46      4.43 o 
  -1   9  20        1.94       -2.71      4.43 o 
   0   9  20       38.73       55.17      7.63 o 
   1   9  20        6.74        4.33      4.31 o 
   2   9  20        1.25        0.59      2.59 o 
   3   9  20       30.35       30.03      5.05 o 
  -2  10  20       71.75       94.82      9.11 o 
  -1  10  20       26.20       26.66      3.73 o 
   0  10  20      149.50      191.37     12.07 o 
   1  10  20       12.62       12.07      5.17 o 
   2  10  20       35.37       44.09      4.49 o 
   3  10  20       11.93        9.45      3.19 o 
  -1  11  20       66.04       75.97      5.50 o 
   0  11  20        4.91       14.04      5.17 o 
   1  11  20       65.41       93.59      9.11 o 
  -1   0  21      106.74      111.08      9.11 o 
   0   0  21       14.97       23.89      5.42 o 
  -2   1  21       32.89       28.37     10.22 o 
  -1   1  21       38.31       48.27      6.65 o 
   0   1  21        7.61        9.61      4.68 o 
   1   1  21       57.60       59.36      6.65 o 
   2   1  21        9.86       22.41      5.17 o 
  -3   2  21        0.23       -4.19      4.19 o 
  -2   2  21        7.03        4.60      3.19 o 
  -1   2  21        0.02       -0.77      3.08 o 
   0   2  21        3.88        7.88      3.94 o 
   1   2  21        0.29        3.69      3.69 o 
   2   2  21        9.44       22.66      4.93 o 
  -3   3  21       34.84       37.68      7.39 o 
  -2   3  21        9.66        8.01      4.31 o 
  -1   3  21       69.36       82.96      5.89 o 
   0   3  21       44.03       57.00      8.99 o 
   1   3  21       50.12       68.22      6.90 o 
   2   3  21        8.77        7.14      3.94 o 
   3   3  21       15.25       18.96      4.93 o 
  -3   4  21       29.13       16.99      6.65 o 
  -2   4  21        9.52        8.02      3.43 o 
  -1   4  21        8.67       10.78      7.27 o 
   0   4  21       26.24       27.87      6.65 o 
   1   4  21       38.07       33.99      5.66 o 
   2   4  21        8.97        3.69      3.94 o 
   3   4  21       33.66       40.88      6.16 o 
  -3   5  21        5.13       -0.74      4.93 o 
  -2   5  21        0.16        6.16      5.66 o 
  -1   5  21       18.19       23.14      5.05 o 
   0   5  21        1.39       -1.60      3.94 o 
   1   5  21        0.59       -1.11      2.53 o 
   2   5  21       46.07       59.85      6.65 o 
   3   5  21        7.66        8.37      4.19 o 
  -3   6  21       43.14       52.46      7.88 o 
  -2   6  21       11.96       12.07      5.91 o 
  -1   6  21        0.28       -2.60      2.60 o 
   0   6  21        0.42        1.17      2.72 o 
   1   6  21       12.16        9.63      3.43 o 
   2   6  21        9.06        7.63      4.19 o 
   3   6  21       11.61       17.24      4.68 o 
  -3   7  21        4.61        4.68      5.66 o 
  -2   7  21       23.11       25.12      6.65 o 
  -1   7  21        1.50       -3.94      3.94 o 
   0   7  21        0.84       -3.08      3.08 o 
   1   7  21        0.35       -2.09      2.09 o 
   2   7  21        0.01       -4.19      4.19 o 
   3   7  21       25.83       26.60      5.42 o 
  -2   8  21        6.01        2.46      5.17 o 
  -1   8  21        8.68        7.63      5.17 o 
   0   8  21        0.01       -1.76      5.05 o 
   1   8  21        1.06       -2.46      2.46 o 
   2   8  21        5.35        7.66      3.08 o 
  -2   9  21       12.83        8.13      5.66 o 
  -1   9  21        0.07       -1.23      4.43 o 
   0   9  21        3.62       -3.94      3.94 o 
   1   9  21        0.00        0.82      2.60 o 
   2   9  21        7.80        8.78      3.25 o 
   0  10  21        0.01       -4.19      4.19 o 
   0   3  22       44.46       51.47      6.90 o 
  -1   4  22        1.67        4.37      3.37 o 
   0   4  22      145.11      161.07     10.84 o 
   1   4  22        1.23        0.00      3.94 o 
  -1   5  22        0.87       -2.64      2.64 o 
   0   5  22      145.91      165.95      7.89 o 
   1   5  22       11.03       15.76      4.93 o 
  -1   6  22       17.58       15.52      6.16 o 
   0   6  22       56.95       64.09      7.76 o 
   1   6  22       21.17       20.69      5.17 o 
  -1   7  22        3.77       -4.19      4.19 o 
   0   7  22       25.61       36.00      4.62 o 
   1   7  22        1.21       -2.53      2.53 o 
                                                 
